# Supplementary material for: Molecular systematics of the subfamily Limenitidinae (Lepidoptera: Nymphalidae)
Source: PeerJ. 2018 Feb 2;6:e4311. doi: 10.7717/peerj.4311 (PMC5798401; doi:10.7717/peerj.4311)
Supplement: Data S1 — Nexus formatted. [file peerj-06-4311-s004.nex]

#NEXUS

BEGIN DATA;
DIMENSIONS NTAX=209 NCHAR=11341;
FORMAT INTERLEAVE DATATYPE=DNA MISSING=? GAP=-;
MATRIX

[AKLim]
BD001_Lexias_sp                                        ??????????????????????????????????????????????????????????????????????????????????????????????????????????????????????????????????????????????????
BD005_Neptis_sp                                        ??????????????????????????????????????????????????????????????????????????????????????????????????????????????????????????????????????????????????
BD008_Neptis_sp                                        ??????????????????????????????????????????????????????????????????????????????????????????????????????????????????????????????????????????????????
BD009_Athyma_sp                                        ??????????????????????????????????????????????????????????????????????????????????????????????????????????????????????????????????????????????????
BD011_Tanaecia_lepidea                                 ??????????????????????????????????????????????????????????????????????????????????????????????????????????????????????????????????????????????????
BD014_Tacola_larymna                                   ??????????????????????????????????????????????????????????????????????????????????????????????????????????????????????????????????????????????????
CREO_100_Cymothoe_mabillei                             ??????????????????????????????????????????????????????????????????????????????????????????????????????????????????????????????????????????????????
CREO_119_Cymothoe_fumana                               ??????????????????????????????????????????????????????????????????????????????????????????????????????????????????????????????????????????????????
FM_008_Cymothoe_hesiodotus                             ??????????????????????????????????????????????????????????????????????????????????????????????????????????????????????????????????????????????????
FM_110_Bebearia_carshena                               ??????????????????????????????????????????????????????????????????????????????????????????????????????????????????????????????????????????????????
FM_112_Bebearia_tentyris                               ??????????????????????????????????????????????????????????????????????????????????????????????????????????????????????????????????????????????????
FM_113_Bebearia_zonara                                 ??????????????????????????????????????????????????????????????????????????????????????????????????????????????????????????????????????????????????
FM_115_Euriphene_tadema                                ??????????????????????????????????????????????????????????????????????????????????????????????????????????????????????????????????????????????????
FM_117_Euriphene_6                                     ??????????????????????????????????????????????????????????????????????????????????????????????????????????????????????????????????????????????????
FM_118_Bebearia_oxione                                 ??????????????????????????????????????????????????????????????????????????????????????????????????????????????????????????????????????????????????
FM_120_Euriphene_5                                     ??????????????????????????????????????????????????????????????????????????????????????????????????????????????????????????????????????????????????
FM_121_Euriphene_4                                     ??????????????????????????????????????????????????????????????????????????????????????????????????????????????????????????????????????????????????
FM_139_Bebearia_flaminia                               ??????????????????????????????????????????????????????????????????????????????????????????????????????????????????????????????????????????????????
FM_145_Euriphene_barombina                             ??????????????????????????????????????????????????????????????????????????????????????????????????????????????????????????????????????????????????
FM_147_Catuna_niji                                     ??????????????????????????????????????????????????????????????????????????????????????????????????????????????????????????????????????????????????
FM_155_Euriphene_7                                     ??????????????????????????????????????????????????????????????????????????????????????????????????????????????????????????????????????????????????
FM_183_Cymothoe_reginaeelisabethae                     ??????????????????????????????????????????????????????????????????????????????????????????????????????????????????????????????????????????????????
FM_64_Euphaedra_adonina                                ??????????????????????????????????????????????????????????????????????????????????????????????????????????????????????????????????????????????????
FM_68_Euphaedra_hewitsoni                              ??????????????????????????????????????????????????????????????????????????????????????????????????????????????????????????????????????????????????
FM_70_Euphaedra_permixtum                              ??????????????????????????????????????????????????????????????????????????????????????????????????????????????????????????????????????????????????
FM_72_Euphaedra_hollandi                               ??????????????????????????????????????????????????????????????????????????????????????????????????????????????????????????????????????????????????
FM_89_Bebearia_absolon                                 AGCACCCTCCCAAGAACTGGGGTGATTCTGAAACCATGGGCAACCTTGACCCCACCAGTGAATTCATTGTTTCCACCAGAGTACGTTGTGGTCGTTCCTTGGAAGGCTACCCATTCAACCCTTGCTTAACCGAAGCACAATACAAG
FM_93_Catuna_oberthueri                                ??????????????????????????????????????????????????????????????????????????????????????????????????????????????????????????????????????????????????
FM_96_Euriphene_goniogramma                            ??????????????????????????????????????????????????????????????????????????????????????????????????????????????????????????????????????????????????
GW_12490_Cymothoe_harmilla                             ??????????????????????????????????????????????????????????????????????????????????????????????????????????????????????????????????????????????????
GW_13018_Cymothoe_collarti                             ??????????????????????????????????????????????????????????????????????????????????????????????????????????????????????????????????????????????????
GW_14794_Cymothoe_haynae                               ??????????????????????????????????????????????????????????????????????????????????????????????????????????????????????????????????????????????????
GW_4401_Cymothoe_capella                               ??????????????????????????????????????????????????????????????????????????????????????????????????????????????????????????????????????????????????
JB_001_Cymothoe_baylissi_ined                          ??????????????????????????????????????????????????????????????????????????????????????????????????????????????????????????????????????????????????
JL13_17_Limenitis_glorifica                            AGCACCCACCCAAGAACTGGGGTGATTCTGAAACCATGGGCAACCTTGACCCCACCAGCGAGTACATCGTATCCACCCGTGTCCGCTGTGGTCGCTCATTGGAAGGYTAYCCCTTCAACCCCTGCTTAACTGAAGCTCAATATAAG
JL13_19_Pseudargynnis_hegemone                         AACACCCACCTAAGAACTGGGGTGACTCAGAAACCATGGGCAACCTTGACCCCACCAGTGAATTCATTGTATCCACCCGTGTCCGCTGTGGACGTTCCCTGGAAGGATACCCATTCAACCCTTGCTTAACCGAAGCCCAATACAAG
JM11_1_Pseudathyma_sibyllina                           AGCACCCCCCCAAGAACTGGGGTGACTCAGAAACCATGGGCAACCTTGACCCCACCAGCGAGTTCATCGTATCCACAAGAGTTCGTTGCGGTCGCTCCTTGGAAGGCTACCCATTYAACCCCTGCTTAACCGAAGCCCAATATAAG
JM1_1_Phaedyma_aspasia                                 AGCATCCACCCAAGAACTGGGGTGATTCTGAGACCATGGGCAACCTGGACCCCACCAGYGAGTTCATTGTGTCCACCCGTGTGCGTTGCGGTCGCTCCTTGGAGGGCTACCCCTTCAACCCCTGCCTAACTGAGGCTCAATACAAG
JM1_11_Neptis_philyra                                  ??????????????????????????????????????????????????????????????????????????????????????????????????????????????????????????????????????????????????
JM1_12_Neptis_ilos                                     ??????????????????????????????????????????????????????????????????????????????????????????????????????????????????????????????????????????????????
JM1_2_Neptis_arachne                                   ??????????????????????????????????????????????????????????????????????????????????????????????????????????????????????????????????????????????????
JM1_3_Neptis_divisa                                    ??????????????????????????????????????????????????????????????????????????????????????????????????????????????????????????????????????????????????
JM1_4_Neptis_yunnana                                   ??????????????????????????????????????????????????????????????????????????????????????????????????????????????????????????????????????????????????
JM1_5_Neptis_alwina                                    ??????????????????????????????????????????????????????????????????????????????????????????????????????????????????????????????????????????????????
JM1_7_Neptis_antilope                                  ??????????????????????????????????????????????????????????????????????????????????????????????????????????????????????????????????????????????????
JM2_1_Neptis_nysiades                                  ??????????????????????????????????????????????????????????????????????????????????????????????????????????????????????????????????????????????????
JM2_10_Neptis_melicerta                                ??????????????????????????????????????????????????????????????????????????????????????????????????????????????????????????????????????????????????
JM2_15_Neptis_exaleuca                                 ??????????????????????????????????????????????????????????????????????????????????????????????????????????????????????????????????????????????????
JM2_17_Neptis_saclava                                  ??????????????????????????????????????????????????????????????????????????????????????????????????????????????????????????????????????????????????
JM2_21_Neptis_woodwardi                                ??????????????????????????????????????????????????????????????????????????????????????????????????????????????????????????????????????????????????
JM2_22_Neptis_cydippe                                  ??????????????????????????????????????????????????????????????????????????????????????????????????????????????????????????????????????????????????
JM2_23_Neptis_miah                                     ??????????????????????????????????????????????????????????????????????????????????????????????????????????????????????????????????????????????????
JM2_24_Neptis_armandia                                 ??????????????????????????????????????????????????????????????????????????????????????????????????????????????????????????????????????????????????
JM2_3_Neptis_biafra                                    ??????????????????????????????????????????????????????????????????????????????????????????????????????????????????????????????????????????????????
JM2_5_Neptis_nicomedes                                 ??????????????????????????????????????????????????????????????????????????????????????????????????????????????????????????????????????????????????
JM3_2_Neptis_praslini                                  ??????????????????????????????????????????????????????????????????????????????????????????????????????????????????????????????????????????????????
JM3_9_Limenitis_ciocolatina                            AGCACCCACCCAAGAACTGGGGTGATTCTGAAACCATGGGCAACCTTGACCCCACCAGCGAGTTCATTGTATCCACCCGTGTCCGCTGTGGTCGCTCATTGGAAGGCTACCCCTTCAACCCCTGCTTAACTGAAGCTCAATACAAG
JM6_3_Neptis_nicobule                                  ??????????????????????????????????????????????????????????????????????????????????????????????????????????????????????????????????????????????????
JM6_4_Neptis_agouale                                   ??????????????????????????????????????????????????????????????????????????????????????????????????????????????????????????????????????????????????
KAP005_Euphaedra_crockeri                              ??????????????????????????????????????????????????????????????????????????????????????????????????????????????????????????????????????????????????
KAP077_Euphaedra_phaethusa                             ??????????????????????????????????????????????????????????????????????????????????????????????????????????????????????????????????????????????????
KAP088_Euphaedra_janetta                               ??????????????????????????????????????????????????????????????????????????????????????????????????????????????????????????????????????????????????
KAP097_Euphaedra_medon                                 ??????????????????????????????????????????????????????????????????????????????????????????????????????????????????????????????????????????????????
KAP168_Euphaedra_ceres                                 ??????????????????????????????????????????????????????????????????????????????????????????????????????????????????????????????????????????????????
KAP219_Euphaedra_harpalyce                             ??????????????????????????????????????????????????????????????????????????????????????????????????????????????????????????????????????????????????
KAP226_Euphaedra_mariachristinae                       ??????????????????????????????????????????????????????????????????????????????????????????????????????????????????????????????????????????????????
KAP270_Euphaedra_themis                                ??????????????????????????????????????????????????????????????????????????????????????????????????????????????????????????????????????????????????
KAP285_Euphaedra_minuta                                ??????????????????????????????????????????????????????????????????????????????????????????????????????????????????????????????????????????????????
KAP293_Euphaedra_modesta                               ??????????????????????????????????????????????????????????????????????????????????????????????????????????????????????????????????????????????????
KRW_05_0006_Adelpha_malea                              ??????????????????????????????????????????????????????????????????????????????????????????????????????????????????????????????????????????????????
KRW_05_0011_Adelpha_epione                             ??????????????????????????????????????????????????????????????????????????????????????????????????????????????????????????????????????????????????
KRW_05_0013_Adelpha_lycorias                           ??????????????????????????????????????????????????????????????????????????????????????????????????????????????????????????????????????????????????
KRW_05_0016_Adelpha_delinita                           ??????????????????????????????????????????????????????????????????????????????????????????????????????????????????????????????????????????????????
KRW_05_0019_Adelpha_naxia                              ??????????????????????????????????????????????????????????????????????????????????????????????????????????????????????????????????????????????????
KRW_05_0024_Adelpha_cocala                             ??????????????????????????????????????????????????????????????????????????????????????????????????????????????????????????????????????????????????
KRW_05_0025_Adelpha_jordani                            ??????????????????????????????????????????????????????????????????????????????????????????????????????????????????????????????????????????????????
KRW_05_0028_Adelpha_alala                              ??????????????????????????????????????????????????????????????????????????????????????????????????????????????????????????????????????????????????
KRW_05_0030_Adelpha_boreas                             ??????????????????????????????????????????????????????????????????????????????????????????????????????????????????????????????????????????????????
KRW_05_0032_Adelpha_capucinus                          ??????????????????????????????????????????????????????????????????????????????????????????????????????????????????????????????????????????????????
KRW_05_0036_Adelpha_corcyra                            ??????????????????????????????????????????????????????????????????????????????????????????????????????????????????????????????????????????????????
KRW_05_0039_Adelpha_cytherea                           ??????????????????????????????????????????????????????????????????????????????????????????????????????????????????????????????????????????????????
KRW_05_0041_Adelpha_erotia                             ??????????????????????????????????????????????????????????????????????????????????????????????????????????????????????????????????????????????????
KRW_05_0043_Adelpha_ethelda                            ??????????????????????????????????????????????????????????????????????????????????????????????????????????????????????????????????????????????????
KRW_05_0046_Adelpha_iphicleola                         ??????????????????????????????????????????????????????????????????????????????????????????????????????????????????????????????????????????????????
KRW_05_0047_Adelpha_irmina                             ??????????????????????????????????????????????????????????????????????????????????????????????????????????????????????????????????????????????????
KRW_05_0048_Adelpha_justina                            ??????????????????????????????????????????????????????????????????????????????????????????????????????????????????????????????????????????????????
KRW_05_0050_Adelpha_leucophthalma                      ??????????????????????????????????????????????????????????????????????????????????????????????????????????????????????????????????????????????????
KRW_05_0055_Adelpha_mesentina                          ??????????????????????????????????????????????????????????????????????????????????????????????????????????????????????????????????????????????????
KRW_05_0056_Adelpha_olynthia                           ??????????????????????????????????????????????????????????????????????????????????????????????????????????????????????????????????????????????????
KRW_05_0062_Adelpha_thesprotia                         ??????????????????????????????????????????????????????????????????????????????????????????????????????????????????????????????????????????????????
KRW_05_0067_Adelpha_tracta                             ??????????????????????????????????????????????????????????????????????????????????????????????????????????????????????????????????????????????????
KRW_05_0550_Adelpha_iphiclus                           ??????????????????????????????????????????????????????????????????????????????????????????????????????????????????????????????????????????????????
KW_081002_09_Adelpha_paraena                           ??????????????????????????????????????????????????????????????????????????????????????????????????????????????????????????????????????????????????
MT032_Bhagadatta_austenia                              ??????????????????????????????????????????????????????????????????????????????????????????????????????????????????????????????????????????????????
NW100_12_Cethosia_cyane                                AGCACCCACCCAAGAACTGGGGTGATGTAGAGAGCCTTGGCAACTTGGACCCTGGCAGTGAGTTCATTGTTTCCACCCGTGTCCGCTGTGGCCGTTCTTTGGAGGGCTACCCCTTCAACCCCTGCCTATCTGAGGTCCAATACAAG
NW100_13_Lebadea_martha                                AGCATCCGCCCAAGAACTGGGGTGACTCTGAAACCATGGGCAACCTGGACCCCAACAGCGAATTCATTGTGTCCACCCGTGTGCGTTGCGGCCGCTCATTGGAAGGCTACCCATTCAACCCCTGCTTGACTGAAGCCCAGTACAAG
NW100_14_Euthalia_monina                               AGCACCCCCCCAAGAACTGGGGTGATGCTGAGACCATGGGCAACCTTGACCCCACCAGCGAGTTCATCGTATCCACCCGCGTGCGCTGCGGCCGCTCCTTGGAGGGCTACCCCTTCAACCCCTGCCTAACCGAGGCTCAATATAAG
NW100_15_Tanaecia_julii                                AGCACCCTCCCAAGAACTGGGGTGACTCTGAGACCATGGGCAACCTTGACCCCACCAGCGAGTTCATCGTGTCCACCCGCGTCCGCTGCGGCCGCTCCTTGGAAGGCTACCCCTTCAACCCCTGCCTAACTGAGGCTCAATATAAG
NW101_13_Pantoporia_sandaka                            AGCATCCCCCCAAGAACTGGGGTGACTCTGAGACCATGGGCAACYTGGACCCTACCAGCGAGTTCATCGTGTCTACCCGTGTGCGTTGTGGYCGCTCCCTGGAGGGCTACCCCTTCAACCCCTGCTTAACTGAAGCCCAATACAAG
NW102_15_Bebearia_sophus                               ?GCACCCTCCCAAGAACTGGGGTGATGCAGAAACCATGGGCAACCTTGACCCCACCAGTGAGTTCATTGTATCCACCAGAGTCCGTTGCGGTCGTTCCTTGGAAGGCTACCCATTCAACCCTTGCCTAACTGAAGCTCAATATAAG
NW102_16_Cymothoe_caenis                               AGCACCCACCCAAGAACTGGGGTGATGCAGAGACCATGGGCAACCTTGACCCCACCAGCGAGTTCATTGTATCCACCAGAGTCCGCTGCGGTCGCTCCTTGGAAGGCTACCCCTTCAACCCCTGCTTAACTGAAGCTCAATACAAG
NW102_8_Harma_theobene                                 AGCACCCACCCAAGAACTGGGGTGATTCAGAGACCATGGGCAACCTTGACCCCACTAGCGAGTTCATTGTATCCACCAGAGTCCGCTGCGGTCGCTCCTTGGAAGGCTACCCCTTCAACCCCTGCTTAACTGAAGCTCAATACAAG
NW102_9_Aterica_galene                                 AGCACCCACCTAAGAACTGGGGTGATTCAGAAACCATGGGAAACCTTGACCCCACCAGTGAATTCATTGTATCTACCCGTGTCCGCTGCGGTCGTTCCTTGGAGGGATACCCATTCAACCCTTGCTTAACCGAAGCCCAATACAAG
NW103_3_Dophla_evelina                                 AGCACCCACCTAAGAACTGGGGTGATGCCGAGACCATGGGCAACCTTGACCCCACCAGCGAGTTCATTGTATCCACCCGTGTCCGCTGCGGCCGCTCCATGGAAGGCTACCCCTTCAACCCCTGCTTAACCGAAGCTCAATATAAG
NW107_16_Adelpha_californica                           AGCACCCTCCCAAGAACTGGGGTGATTCTGAAACAATGGGCAACCTCGACCCCACCAGCGAGTTCATTGTATCCACCCGTGTCCGCTGTGGTCGCTCATTGGAAGGCTACCCCTTCAACCCCTGCTTGACTGAAGCTCAATACAAG
NW107_18_Euryphura_chalcis                             AGCACCCACCCAAGAACTGGGGTGACTCTGAAACCATGGGCAACCTTGACCCCACCAGTGAATTCATTGTATCCACCCGTGTCCGCTGCGGTCGTTCCTTGGAAGGATACCCATTCAACCCTTGCTTAACCGAAGCCCAATACAAG
NW112_4_Bassarona_dunya                                AGCACCCACCTAAGAACTGGGGTGATGCTGAAACCATGGGCAACTTGGACCCCACCAGCGAGTTCATTGTATCCACCCGCGTCCGCTGCGGCCGCTCCATGGAAGGCTACCCCTTCAACCCCTGCTTAACCGAAGCCCAATACAAG
NW114_12_Euriphene_iris                                ??????????????????????????????????????????????????????????????????????????????????????????????????????????????????????????????????????????????????
NW114_16_Catuna_crithea                                AGCACCCAGCTAAGAACTGGGGTGACGCCGACACCATGGGAAACCTTGACCCCACCAGCGAGTACATCGTATCCACCCGTGTCCGCTGCGGTCGTTCCATGGAGGGYTACCCGTTCAACCCTTGCTTAACYGAAGCTCAATACAAG
NW114_18_Moduza_procris                                AGCACCCACC?AAGAACTGGGGTGATGCCGAAACCATGGGAAACCTTGACCCCACCAGCGAGTTCATTGTATCCACCCGTGTCCGCTGTGGTCGCTCATTGGAAGGCTACCCCTTCAACCCTTGCTTAACTGAAGCTCAATACAAG
NW115_1_Pantoporia_paraka                              ??????????????????????????????????????????????????????????????????????????????????????????????????????????????????????????????????????????????????
NW116_2_Pseudacraea_boisduvali                         ??????????????????????????????????????????????????????????????????????????????????????????????????????????????????????????????????????????????????
NW116_3_Pseudacraea_warburgi                           ??????????????????????????????????????????????????????????????????????????????????????????????????????????????????????????????????????????????????
NW116_5_Pseudacraea_eurytus                            AGCACCCACCCAAGAACTGGGGTGACTCGGAGACCATGGGCAACCTGGACCCCACTAGCGAATTCATCGTGTCCACCCGTGTCCGCTGCGGYCGCTCCCTGGAAGGYTACCCCTTCAACCCCTGCCTAACTGAGGCCCAATACAAG
NW116_6_Pseudacraea_semire                             ??????????????????????????????????????????????????????????????????????????????????????????????????????????????????????????????????????????????????
NW116_8_Pseudacraea_dolomena                           ??????????????????????????????????????????????????????????????????????????????????????????????????????????????????????????????????????????????????
NW116_9_Pseudacraea_lucretia                           ??????????????????????????????????????????????????????????????????????????????????????????????????????????????????????????????????????????????????
NW117_11_Euriphene_aridatha                            ??????????????????????????????????????????????????????????????????????????????????????????????????????????????????????????????????????????????????
NW117_16_Euptera_kinugnana                             ??????????????????????????????????????????????????????????????????????????????????????????????????????????????????????????????????????????????????
NW117_17_Bebearia_mardania                             AGCACCCTCCCAAGAACTGGGGTGATTCTGAAACCATGGGCAACCTTGACCCCACCAGTGAATTCATTGTATCTACCCGAGTYCGTTGTGGTCGCTCTTTGGAAGGCTACCCATTCAACCCKTGCYTAACCGAAGCTCAATATAAG
NW118_16_Euthalia_adonia                               ??????????????????????????????????????????????????????????????????????????????????????????????????????????????????????????????????????????????????
NW118_18_Tarattia_lysanias                             ??????????????????????????????????????????????????????????????????????????????????????????????????????????????????????????????????????????????????
NW121_16_Tanaecia_trigerta                             ??????????????????????????????????????????????????????????????????????????????????????????????????????????????????????????????????????????????????
NW121_19_Tanaecia_pelea                                ??????????????????????????????????????????????????????????????????????????????????????????????????????????????????????????????????????????????????
NW121_23_Bassarona_teuta                               ??????????????????????????????????????????????????????????????????????????????????????????????????????????????????????????????????????????????????
NW123_20_Hamanumida_daedalus                           AGCACCCACCCAAGAACTGGGGTGATGCGGAAACCATGGGAAACCTTGACCCCACCAGTGAATTCATTGTATCCACTCGTGTCCGCTGCGGCCGTTCCATGGAAGGATACCCATTCAACCCCTGCTTGACTGAAGCCCAATACAAG
NW123_21_Pseudoneptis_bugandensis                      ??CACCCACCTAAGAACTGGGGTGACACCGAGACCATGGGAAACCTTGACCCCACCAGCGARTTCATTGTATCCACTCGTGTCCGTTGTGGTCGCTCCCTCGAAGGTTACCCATTCAACCCCTGCTTAACTGAGGCCCAATACAAA
NW134_14_Athyma_cama                                   AGCACCCTCCCAAGAACTGGGGTGATTCTGAAACCATGGGCAACCTTGACCCCACCAGTGAATTCATTGTATCCACCCGTGTCCGTTGTGGCCGCTCACTGGAAGGCTACCCCTTCAACCCCTGCTTAACTGAAGCTCAATACAAG
NW135_1_Lexias_pardalis                                AGCACCCACCTAAGAACTGGGGTGATGCTGAGACCATGGGCAACCTTGACCCCTCCAGCGAGTTCATTGTTTCCACCCGCGTCCGYTGCGGCCGCTCGTTGGAAGGCTACCCATTCAACCCCTGCCTAACTGAAGCTCAATATAAG
NW137_3_Pantoporia_consimilis                          ??????????????????????????????????????????????????????????????????????????????????????????????????????????????????????????????????????????????????
NW137_5_Neptis_rivularis                               ??????????????????????????????????????????????????????????????????????????????????????????????????????????????????????????????????????????????????
NW142_11_Neptis_themis                                 AGCATCCACCCAAGAACTGGGGTGATTCTGAGACCATGGGCAACTTGGACCCCACCAGCGAGTACATCGTGTCCACCCGTGTGCGTTGCGGTCGCTCCTTGGAGGGCTACCCCTTCAACCCCTGCCTAACTGAGGCTCAATACAAG
NW142_9_Tanaecia_sp                                    ??????????????????????????????????????????????????????????????????????????????????????????????????????????????????????????????????????????????????
NW152_3_Adelpha_gelania                                AGCACCCTCCCAAGAACTGGGGTGATTCTGAAACCATGGGCAACCTTGACCCCACCAGYGAGTTCATTGTATCCACCCGTGTCCGCTGTGGTCGCTCATTGGAAGGCTACCCCTTCAACCCCTGTTTAACTGAAGCTCAGTACAAG
NW156_17_Parasarpa_albomaculata                        AGCACCCACCCAAGAACTGGGGTGATTCTGAAACCATGGGCAACCTTGACCCCACCAGCGAGTTCATTGTATCCACCCGTGTCCGCTGTGGTCGCTCATTGGAAGGCTACCCATTCAACCCCTGCTTAACTGAAGCTCAATACAAG
NW157_2_Parthenos_tigrina                              ??????????????????????????????????????????????????????????????????????????????????????????????????????????????????????????????????????????????????
NW157_7_Limenitis_recurva                              ??????????????????????????????????????????????????????????????????????????????????????????????????????????????????????????????????????????????????
NW158_3_Athyma_punctata                                AGCACCCTCCCAAGAACTGGGGTGATTCTGAAACCATGGGCAACCTTGACCCCACCAGCGAATTCATTGTATCCACCCGTGTCCGTTGTGGTCGCTCACTGGAAGGCTATCCCTTCAACCCCTGCTTAACTGAAGCTCAATACAAG
NW159_4_Cynandra_opis                                  AGCACCCACCTAAGAACTGGGGTGATTCTGAAACCATGGGCAACCTTGACCCCACCAGTGAATTCATTGTATMCACCCGTGTCCGCTGCGGTCGTTCCCTGGAAGGATAYCCATTCAACCCTTGCTTAACCGAAGCCCAGTACAAG
NW167_11_Patsuia_sinensis                              AGCACCCACCCAAGAACTGGGGTGATTCTGAAACAATGGGCAACCTTGACCCCACCAGCGAGTTCATTGTATCCACCCGTGTCCGCTGTGGTCGYTCATTGGAAGGCTATCCCTTCAACCCCTGCTTAACTGAAGCTCAATACAAG
NW167_12_Limenitis_mimica                              ??????????????????????????????????????????????????????????????????????????????????????????????????????????????????????????????????????????????????
NW167_16_Euphaedra_sarcoptera                          ??????????????????????????????????????????????????????????????????????????????????????????????????????????????????????????????????????????????????
NW17729_Moduza_lymire                                  ??????????????????????????????????????????????????????????????????????????????????????????????????????????????????????????????????????????????????
NW17808_Lasippa_neriphus                               AGCACCCGCCCAAGAACTGGGGTGATTCTGAGACCATGGGCAACCTGGACCCCACCAGCGAGTTCATTGTGTCCACCCGTGTGCGTTGTGGTCGCTCCTTGGAGGGCTACCCCTTCAACCCCTGCCTAACTGAGGCCCAATACAAA
NW17812_Tacola_eulimene                                ??????????????????????????????????????????????????????????????????????????????????????????????????????????????????????????????????????????????????
NW67_2_Limenitis_reducta                               AGCACCCACCCAAGAACTGGGGTGATTCTGAAACCATGGGCAACCTTGACCCCACCAGCGAGTTCATTGTATCCACCCGTGTCCGTTGTGGTCGCTCATTGGAAGGCTACCCCTTCAACCCCTGCTTAACTGAAGCTCAATACAAG
NW70_6_Heliconius_hecale                               AGCAYCCAGCTAAGAACTGGGGTGATGTTGAGACCCTTGGCAACCTYGACCCTGGCAGCGAATTCATTGTCTCCACCCGTGTCCGCTGTGGCCGWTCCTTGGAGGGTTACCCATTCAACCCCTGCCTAACTGAAGCCCAATACAAG
NW70_7_Parthenos_sylvia                                AGCACCCTCCCAAGAACTGGGGTGACTCAGAGACCATGGGCAATCTTGACCCCACCAGCGAATTCATTGTGTCCACCCGTGTMCGCTGCGGTCGCTCCATGGAAGGCTACCCCTTCAACCCCTGCTTGACTGAGGCCCAATACAAG
NW76_12_Argynnis_paphia                                ????????CCCAAGAACTGGGGTGATGTTGAGACTCTTGGCAACCTGGACCCTGGCAGTGAATTCATTGTATCCACCCGTGTCCGCTGYGGCCGTTCCTTGGAAGGCTACCCCTTCAACCCTTGCTTAACTGAGGCCCAATACAAA
NW84_5_Neptis_sappho                                   ??????????????????????????????????????????????????????????????????????????????????????????????????????????????????????????????????????????????????
NW90_14_Actinote_stratonice                            AGCACCCATCTAAAAACTGGGGTGATGTTGAGACCCTGGGAAACTTGGACCCTGAAGGTGAATACATTGTCTCAACCCGTGTCCGCTGTGGTCGCTCCATGGAAGGTTACCCCTTCAACCCTTGCTTAACTGAGGCCCAATACAAA
NW95_16_Euphaedra_herberti                             AGCACCCACCCAAGAACTGGGGTGATTCTGAAACCATGGGCAACCTTGACCCCACCAGTGAGTTCATTGTATCCACCCGAGTCCGTTGTGGTCGTTCCTTGGAAGGATACCCATTCAACCCTTGCTTAACCGAAGCTCAATATAAG
NW97_2_Neptis_taiwana                                  AGCATCCACCCAAGAACTGGGGTGATGCGGAGACCATGGGCAACCTGGACCCCGGCAGCGAGTTCATTGTGTCCACCCGTGTGCGTTGCGGTCGTTCCTTGGAGGGTTACCCCTTCAACCCCTGCCTAACCGAGGCCCAATACAAG
NW98_3_Neptis_ida                                      AGCACCCACCCAAGAACTGGGGTGATTCCGAGACCATGGGCAACCTGGACCCCACCAGCGAGTTCATCGTGTCCACCCGTGTGCGTTGCRGTCGCTCCTTGGAGGGCTACCCCTTCAACCCCTGCCTAACTGAGGCCCAATACAAG
NW99_10_Euriphene_tadema                               AGCACCCTCCTAAGAACTGGGGTGATTCGGAAACCATGGGCAATCTTGACCCCACCAGTGAATTCATTGTATCCACTCGTGTCCGCTGTGGTCGTTCCCTGGAAGGATACCCATTCAACCCTTGCTTAACTGAAGCTCAATACAAG
NW99_11_Euptera_elabontas                              AGCACCCACCCAAGAACTGGGGTGACTCAGAAACCATGGGCAACCTTGACCCCACCAGTGAATTCATTGTATCCACAAGAGTCCGTTGCGGTCGYTCCYTRGAAGGCTACCCATTCAACCCCTGCTTAACCGAAGCTCAATATAAG
NW99_4_Athyma_selenophora                              AGCACCCTCCCAAGAACTGGGGTGATTCGGAAACCATGGGCAACCTTGACCCCACCAGTGAATTCATTGTATCCACCCGTGTCCGTTGTGGTCGCTCACTGGAAGGCTACCCCTTCAACCCCTGYTTAACCGAAGCTCAATACAAG
NW99_7_Crenidomimas_concordia                          AGCACCCACCCAAGAACTGGGGTGACTCGGAAACCATGGGCAACCTTGACCCCACCAGTGAATTCATTGTATCCACCCGTGTCCGCTGCGGTCGTTCCTTGGAAGGATACCCATTCAACCCTTGCTTAACCGAAGCCCAATACAAG
NW99_8_Pseudacraea_poggei                              AGCACCCACCCAAGAACTGGGGTGACGCGGAGACCATGGGCAACCTCGACCCCACCAGCGAATTCATCGTATCCACCCGCGTCCGCTGCGGCCGCTCCATGGAGGGCTACCCCTTCAACCCCTGCCTAACCGAAGCCCAATACAAG
OB_060_Cymothoe_aramis                                 ??????????????????????????????????????????????????????????????????????????????????????????????????????????????????????????????????????????????????
PM12_04_Bebearia_cocalia                               ??????????????????????????????????????????????????????????????????????????????????????????????????????????????????????????????????????????????????
PM12_05_Euphaedra_imitans                              ??????????????????????????????????????????????????????????????????????????????????????????????????????????????????????????????????????????????????
PM12_13_Euryphura_chalcis                              ??????????????????????????????????????????????????????????????????????????????????????????????????????????????????????????????????????????????????
PM12_14_Euphaedra_kakamega                             ??????????????????????????????????????????????????????????????????????????????????????????????????????????????????????????????????????????????????
PM15_11_Neptis_satina                                  ??????????????????????????????????????????????????????????????????????????????????????????????????????????????????????????????????????????????????
PM15_12_Pantoporia_venilia                             AGCATCCACCCAAGAATTGGGGWGACTCCGAGACCATGGGCAACCTGGACCCCACCAGCGAGTTCATTGTGTCCACCCGTGTGCGTTGTGGTCGCTCCTTGGAGGGCTACCCCTTCAACCCCTGCCTAACTGAGGCTCAATACAAG
PM16_01_Lamasia_lyncides                               AGCACCCACC?AAGAACTGGGGTGATTCTGAAACCATGGGCAACCTTGACCCCACCAGCGARTTCATTGTATCCACCCGTGTCCGCTGTGGTCGCTCATTGGAAGGCTACCCYTTCAACCCCTGTCTAACTGAAGCCCAATACAAG
PM16_02_Sumalia_daraxa                                 AACACCCTGCCAAGAACTGGGGTGACTCTGAAACCATGGGCAACCTYGACCCTACCAGYGAGTTCATTGTTTCCACCCGTGTCCGTTGTGGTCGCTCACTAGAAGGCTACCCCTTCAACCCTTGCCTAACTGAGGCTCAATACAAG
PM16_03_Chalinga_pratti                                ??????????????????????????????????????????????????????????????????????????????????????????????????????????????????????????????????????????????????
PM16_04_Athyma_libnites                                AGCACCCTCCCAAGAACTGGGGTGATTCTGAAACCATGGGCAACCTTGACCCCACCAGCGAATTCATTGTATCCACCCGTGTCCGTTGTGGTCGCTCACTGGAAGGCTACCCCTTCAACCCCTGCTTAACAGAAGCTCAATACAAG
PM16_09_Abrota_ganga                                   AGCACCCACCTAAGAACTGGGGTGATGCGGAAACCATGGGCAACCTTGACCCCACTAGTGAGTTCATTGTATCCACCCGTGTCCGTTGCGGTCGTTCGTTAGAAGGCTACCCATTCAACCCCTGCTTAACTGAAGCTCAATATAAG
PM16_13_Neptis_anjana                                  ??????????????????????????????????????????????????????????????????????????????????????????????????????????????????????????????????????????????????
PM16_15_Parasarpa_dudu                                 ??????????????????????????????????????????????????????????????????????????????????????????????????????????????????????????????????????????????????
PM16_18_Limenitis_disjuncta                            ??????????????????????????????????????????????????????????????????????????????????????????????????????????????????????????????????????????????????
PM16_19_Euthaliopsis_aetion                            AGCACCCACCTAAGAACTGGGGAGACTCTGAAACCATGGGCAACCTTGACCCCACCAGCGAGTTCATTGTATCCACCCGTGTCCGTTGCGGACGCTCCCTGGAAGGCTACCCCTTCAACCCCTGCTTAACCGAAGCCCAATATAAG
RV_060_Cymothoe_jodutta                                ??????????????????????????????????????????????????????????????????????????????????????????????????????????????????????????????????????????????????
RV_226_Cymothoe_herminia                               ??????????????????????????????????????????????????????????????????????????????????????????????????????????????????????????????????????????????????
RV_332_Cymothoe_confusa                                ??????????????????????????????????????????????????????????????????????????????????????????????????????????????????????????????????????????????????
RV_386_Cymothoe_beckeri                                ??????????????????????????????????????????????????????????????????????????????????????????????????????????????????????????????????????????????????
RV_390_Cymothoe_hobarti                                ??????????????????????????????????????????????????????????????????????????????????????????????????????????????????????????????????????????????????
RV_392_Cymothoe_lurida                                 ??????????????????????????????????????????????????????????????????????????????????????????????????????????????????????????????????????????????????
RW_030_Cymothoe_indamora                               ??????????????????????????????????????????????????????????????????????????????????????????????????????????????????????????????????????????????????
SPM001_Limenitis_archippus                             ??????????????????????????????????????????????????????????????????????????????????????????????????????????????????????????????????????????????????
SPM004_Limenitis_lorquini                              ??????????????????????????????????????????????????????????????????????????????????????????????????????????????????????????????????????????????????
SPM006_Limenitis_weidemeyerii                          ??????????????????????????????????????????????????????????????????????????????????????????????????????????????????????????????????????????????????
SPM008_Limenitis_arthemis                              ??????????????????????????????????????????????????????????????????????????????????????????????????????????????????????????????????????????????????
SPM023_Limenitis_amphyssa                              ??????????????????????????????????????????????????????????????????????????????????????????????????????????????????????????????????????????????????
SPM024_Limenitis_moltrechti                            ??????????????????????????????????????????????????????????????????????????????????????????????????????????????????????????????????????????????????
SPM025_Limenitis_helmanni                              ??????????????????????????????????????????????????????????????????????????????????????????????????????????????????????????????????????????????????
SPM027_Limenitis_homeyeri                              ??????????????????????????????????????????????????????????????????????????????????????????????????????????????????????????????????????????????????
SPM029_Limenitis_camilla                               ??????????????????????????????????????????????????????????????????????????????????????????????????????????????????????????????????????????????????
SPM031_Limenitis_populi                                ??????????????????????????????????????????????????????????????????????????????????????????????????????????????????????????????????????????????????
SPM036_Limenitis_doerriesi                             ??????????????????????????????????????????????????????????????????????????????????????????????????????????????????????????????????????????????????
SPM040_Moduza_pintuyana                                ??????????????????????????????????????????????????????????????????????????????????????????????????????????????????????????????????????????????????
SPM044_Auzakia_danava                                  ??????????????????????????????????????????????????????????????????????????????????????????????????????????????????????????????????????????????????
SPM046_Pandita_sinope                                  ??????????????????????????????????????????????????????????????????????????????????????????????????????????????????????????????????????????????????
SPM047_Parasarpa_zayla                                 ??????????????????????????????????????????????????????????????????????????????????????????????????????????????????????????????????????????????????
SPM051_Pantoporia_venilia                              ??????????????????????????????????????????????????????????????????????????????????????????????????????????????????????????????????????????????????
SS_041_Cymothoe_adela                                  ??????????????????????????????????????????????????????????????????????????????????????????????????????????????????????????????????????????????????
SW_005_Cymothoe_alcimeda                               ??????????????????????????????????????????????????????????????????????????????????????????????????????????????????????????????????????????????????
TL_011_Cymothoe_althea                                 ??????????????????????????????????????????????????????????????????????????????????????????????????????????????????????????????????????????????????
TL_031_Cymothoe_druryi                                 ??????????????????????????????????????????????????????????????????????????????????????????????????????????????????????????????????????????????????
UN0734_Athyma_perius                                   ??????????????????????????????????????????????????????????????????????????????????????????????????????????????????????????????????????????????????
UN0745_Tanaecia_flora                                  ??????????????????????????????????????????????????????????????????????????????????????????????????????????????????????????????????????????????????
UN0746_Athyma_ranga                                    ??????????????????????????????????????????????????????????????????????????????????????????????????????????????????????????????????????????????????
UN0747_Athyma_selenophora                              ??????????????????????????????????????????????????????????????????????????????????????????????????????????????????????????????????????????????????
UN0765_Euphaedra_spatiosa                              ??????????????????????????????????????????????????????????????????????????????????????????????????????????????????????????????????????????????????
UN0771_Euphaedra_alacris                               ??????????????????????????????????????????????????????????????????????????????????????????????????????????????????????????????????????????????????
UN0813_Euriphene_ribensis                              ??????????????????????????????????????????????????????????????????????????????????????????????????????????????????????????????????????????????????

[ArgKin]
BD001_Lexias_sp                                        ????????????????????????????????????????????????????????????????????????????????????????????????????????????????????????????????????????????????????????????????????????????????????????????????????????????????????????????????????????????????????????????????????????????????????????????????????????????????????????????????????????????????????????????????????????????????????????????????????????????????????????????????????????????????????????????????????????????????????????????????????????????????????????????????????????????????????????????????????????????????????????????????????????????????????
BD005_Neptis_sp                                        ????????????????????????????????????????????????????????????????????????????????????????????????????????????????????????????????????????????????????????????????????????????????????????????????????????????????????????????????????????????????????????????????????????????????????????????????????????????????????????????????????????????????????????????????????????????????????????????????????????????????????????????????????????????????????????????????????????????????????????????????????????????????????????????????????????????????????????????????????????????????????????????????????????????????????
BD008_Neptis_sp                                        ????????????????????????????????????????????????????????????????????????????????????????????????????????????????????????????????????????????????????????????????????????????????????????????????????????????????????????????????????????????????????????????????????????????????????????????????????????????????????????????????????????????????????????????????????????????????????????????????????????????????????????????????????????????????????????????????????????????????????????????????????????????????????????????????????????????????????????????????????????????????????????????????????????????????????
BD009_Athyma_sp                                        ????????????????????????????????????????????????????????????????????????????????????????????????????????????????????????????????????????????????????????????????????????????????????????????????????????????????????????????????????????????????????????????????????????????????????????????????????????????????????????????????????????????????????????????????????????????????????????????????????????????????????????????????????????????????????????????????????????????????????????????????????????????????????????????????????????????????????????????????????????????????????????????????????????????????????
BD011_Tanaecia_lepidea                                 ????????????????????????????????????????????????????????????????????????????????????????????????????????????????????????????????????????????????????????????????????????????????????????????????????????????????????????????????????????????????????????????????????????????????????????????????????????????????????????????????????????????????????????????????????????????????????????????????????????????????????????????????????????????????????????????????????????????????????????????????????????????????????????????????????????????????????????????????????????????????????????????????????????????????????
BD014_Tacola_larymna                                   ????????????????????????????????????????????????????????????????????????????????????????????????????????????????????????????????????????????????????????????????????????????????????????????????????????????????????????????????????????????????????????????????????????????????????????????????????????????????????????????????????????????????????????????????????????????????????????????????????????????????????????????????????????????????????????????????????????????????????????????????????????????????????????????????????????????????????????????????????????????????????????????????????????????????????
CREO_100_Cymothoe_mabillei                             ????????????????????????????????????????????????????????????????????????????????????????????????????????????????????????????????????????????????????????????????????????????????????????????????????????????????????????????????????????????????????????????????????????????????????????????????????????????????????????????????????????????????????????????????????????????????????????????????????????????????????????????????????????????????????????????????????????????????????????????????????????????????????????????????????????????????????????????????????????????????????????????????????????????????????
CREO_119_Cymothoe_fumana                               ????????????????????????????????????????????????????????????????????????????????????????????????????????????????????????????????????????????????????????????????????????????????????????????????????????????????????????????????????????????????????????????????????????????????????????????????????????????????????????????????????????????????????????????????????????????????????????????????????????????????????????????????????????????????????????????????????????????????????????????????????????????????????????????????????????????????????????????????????????????????????????????????????????????????????
FM_008_Cymothoe_hesiodotus                             ????????????????????????????????????????????????????????????????????????????????????????????????????????????????????????????????????????????????????????????????????????????????????????????????????????????????????????????????????????????????????????????????????????????????????????????????????????????????????????????????????????????????????????????????????????????????????????????????????????????????????????????????????????????????????????????????????????????????????????????????????????????????????????????????????????????????????????????????????????????????????????????????????????????????????
FM_110_Bebearia_carshena                               ????????????????????????????????????????????????????????????????????????????????????????????????????????????????????????????????????????????????????????????????????????????????????????????????????????????????????????????????????????????????????????????????????????????????????????????????????????????????????????????????????????????????????????????????????????????????????????????????????????????????????????????????????????????????????????????????????????????????????????????????????????????????????????????????????????????????????????????????????????????????????????????????????????????????????
FM_112_Bebearia_tentyris                               ????????????????????????????????????????????????????????????????????????????????????????????????????????????????????????????????????????????????????????????????????????????????????????????????????????????????????????????????????????????????????????????????????????????????????????????????????????????????????????????????????????????????????????????????????????????????????????????????????????????????????????????????????????????????????????????????????????????????????????????????????????????????????????????????????????????????????????????????????????????????????????????????????????????????????
FM_113_Bebearia_zonara                                 ????????????????????????????????????????????????????????????????????????????????????????????????????????????????????????????????????????????????????????????????????????????????????????????????????????????????????????????????????????????????????????????????????????????????????????????????????????????????????????????????????????????????????????????????????????????????????????????????????????????????????????????????????????????????????????????????????????????????????????????????????????????????????????????????????????????????????????????????????????????????????????????????????????????????????
FM_115_Euriphene_tadema                                ????????????????????????????????????????????????????????????????????????????????????????????????????????????????????????????????????????????????????????????????????????????????????????????????????????????????????????????????????????????????????????????????????????????????????????????????????????????????????????????????????????????????????????????????????????????????????????????????????????????????????????????????????????????????????????????????????????????????????????????????????????????????????????????????????????????????????????????????????????????????????????????????????????????????????
FM_117_Euriphene_6                                     ????????????????????????????????????????????????????????????????????????????????????????????????????????????????????????????????????????????????????????????????????????????????????????????????????????????????????????????????????????????????????????????????????????????????????????????????????????????????????????????????????????????????????????????????????????????????????????????????????????????????????????????????????????????????????????????????????????????????????????????????????????????????????????????????????????????????????????????????????????????????????????????????????????????????????
FM_118_Bebearia_oxione                                 ????????????????????????????????????????????????????????????????????????????????????????????????????????????????????????????????????????????????????????????????????????????????????????????????????????????????????????????????????????????????????????????????????????????????????????????????????????????????????????????????????????????????????????????????????????????????????????????????????????????????????????????????????????????????????????????????????????????????????????????????????????????????????????????????????????????????????????????????????????????????????????????????????????????????????
FM_120_Euriphene_5                                     ????????????????????????????????????????????????????????????????????????????????????????????????????????????????????????????????????????????????????????????????????????????????????????????????????????????????????????????????????????????????????????????????????????????????????????????????????????????????????????????????????????????????????????????????????????????????????????????????????????????????????????????????????????????????????????????????????????????????????????????????????????????????????????????????????????????????????????????????????????????????????????????????????????????????????
FM_121_Euriphene_4                                     ????????????????????????????????????????????????????????????????????????????????????????????????????????????????????????????????????????????????????????????????????????????????????????????????????????????????????????????????????????????????????????????????????????????????????????????????????????????????????????????????????????????????????????????????????????????????????????????????????????????????????????????????????????????????????????????????????????????????????????????????????????????????????????????????????????????????????????????????????????????????????????????????????????????????????
FM_139_Bebearia_flaminia                               ????????????????????????????????????????????????????????????????????????????????????????????????????????????????????????????????????????????????????????????????????????????????????????????????????????????????????????????????????????????????????????????????????????????????????????????????????????????????????????????????????????????????????????????????????????????????????????????????????????????????????????????????????????????????????????????????????????????????????????????????????????????????????????????????????????????????????????????????????????????????????????????????????????????????????
FM_145_Euriphene_barombina                             ????????????????????????????????????????????????????????????????????????????????????????????????????????????????????????????????????????????????????????????????????????????????????????????????????????????????????????????????????????????????????????????????????????????????????????????????????????????????????????????????????????????????????????????????????????????????????????????????????????????????????????????????????????????????????????????????????????????????????????????????????????????????????????????????????????????????????????????????????????????????????????????????????????????????????
FM_147_Catuna_niji                                     ????????????????????????????????????????????????????????????????????????????????????????????????????????????????????????????????????????????????????????????????????????????????????????????????????????????????????????????????????????????????????????????????????????????????????????????????????????????????????????????????????????????????????????????????????????????????????????????????????????????????????????????????????????????????????????????????????????????????????????????????????????????????????????????????????????????????????????????????????????????????????????????????????????????????????
FM_155_Euriphene_7                                     ????????????????????????????????????????????????????????????????????????????????????????????????????????????????????????????????????????????????????????????????????????????????????????????????????????????????????????????????????????????????????????????????????????????????????????????????????????????????????????????????????????????????????????????????????????????????????????????????????????????????????????????????????????????????????????????????????????????????????????????????????????????????????????????????????????????????????????????????????????????????????????????????????????????????????
FM_183_Cymothoe_reginaeelisabethae                     ????????????????????????????????????????????????????????????????????????????????????????????????????????????????????????????????????????????????????????????????????????????????????????????????????????????????????????????????????????????????????????????????????????????????????????????????????????????????????????????????????????????????????????????????????????????????????????????????????????????????????????????????????????????????????????????????????????????????????????????????????????????????????????????????????????????????????????????????????????????????????????????????????????????????????
FM_64_Euphaedra_adonina                                ????????????????????????????????????????????????????????????????????????????????????????????????????????????????????????????????????????????????????????????????????????????????????????????????????????????????????????????????????????????????????????????????????????????????????????????????????????????????????????????????????????????????????????????????????????????????????????????????????????????????????????????????????????????????????????????????????????????????????????????????????????????????????????????????????????????????????????????????????????????????????????????????????????????????????
FM_68_Euphaedra_hewitsoni                              ????????????????????????????????????????????????????????????????????????????????????????????????????????????????????????????????????????????????????????????????????????????????????????????????????????????????????????????????????????????????????????????????????????????????????????????????????????????????????????????????????????????????????????????????????????????????????????????????????????????????????????????????????????????????????????????????????????????????????????????????????????????????????????????????????????????????????????????????????????????????????????????????????????????????????
FM_70_Euphaedra_permixtum                              ????????????????????????????????????????????????????????????????????????????????????????????????????????????????????????????????????????????????????????????????????????????????????????????????????????????????????????????????????????????????????????????????????????????????????????????????????????????????????????????????????????????????????????????????????????????????????????????????????????????????????????????????????????????????????????????????????????????????????????????????????????????????????????????????????????????????????????????????????????????????????????????????????????????????????
FM_72_Euphaedra_hollandi                               ????????????????????????????????????????????????????????????????????????????????????????????????????????????????????????????????????????????????????????????????????????????????????????????????????????????????????????????????????????????????????????????????????????????????????????????????????????????????????????????????????????????????????????????????????????????????????????????????????????????????????????????????????????????????????????????????????????????????????????????????????????????????????????????????????????????????????????????????????????????????????????????????????????????????????
FM_89_Bebearia_absolon                                 GAAATGGAAGAAAAAGTCTCCTCAACCCTTTCTGGCCTCGAAGGWGAACTCAAGGGTACCTTTTACCCCCTCACTGGCATGTCCAAGGAGACCCAGCAACAGCTCATTGATGACCACTTCCTCTTCAAGGAGGGTGACCGTTTCCTCCAGGCTGCGAATGCTTGCCGCTTCTGGCCCTCTGGTCGTGGTATCTACCACAATGAGAATAAGACTTTCCTY?????????????????????????????????????????????????????????????????????????????????????????????????????????????????????????????????????????????????????????????????????????????????????????????????????????????????????????????????????????????????????????????????????????????????????????????????????????????????????????????????????????????????????????????????????????????????????????
FM_93_Catuna_oberthueri                                ????????????????????????????????????????????????????????????????????????????????????????????????????????????????????????????????????????????????????????????????????????????????????????????????????????????????????????????????????????????????????????????????????????????????????????????????????????????????????????????????????????????????????????????????????????????????????????????????????????????????????????????????????????????????????????????????????????????????????????????????????????????????????????????????????????????????????????????????????????????????????????????????????????????????????
FM_96_Euriphene_goniogramma                            ????????????????????????????????????????????????????????????????????????????????????????????????????????????????????????????????????????????????????????????????????????????????????????????????????????????????????????????????????????????????????????????????????????????????????????????????????????????????????????????????????????????????????????????????????????????????????????????????????????????????????????????????????????????????????????????????????????????????????????????????????????????????????????????????????????????????????????????????????????????????????????????????????????????????????
GW_12490_Cymothoe_harmilla                             ????????????????????????????????????????????????????????????????????????????????????????????????????????????????????????????????????????????????????????????????????????????????????????????????????????????????????????????????????????????????????????????????????????????????????????????????????????????????????????????????????????????????????????????????????????????????????????????????????????????????????????????????????????????????????????????????????????????????????????????????????????????????????????????????????????????????????????????????????????????????????????????????????????????????????
GW_13018_Cymothoe_collarti                             ????????????????????????????????????????????????????????????????????????????????????????????????????????????????????????????????????????????????????????????????????????????????????????????????????????????????????????????????????????????????????????????????????????????????????????????????????????????????????????????????????????????????????????????????????????????????????????????????????????????????????????????????????????????????????????????????????????????????????????????????????????????????????????????????????????????????????????????????????????????????????????????????????????????????????
GW_14794_Cymothoe_haynae                               ????????????????????????????????????????????????????????????????????????????????????????????????????????????????????????????????????????????????????????????????????????????????????????????????????????????????????????????????????????????????????????????????????????????????????????????????????????????????????????????????????????????????????????????????????????????????????????????????????????????????????????????????????????????????????????????????????????????????????????????????????????????????????????????????????????????????????????????????????????????????????????????????????????????????????
GW_4401_Cymothoe_capella                               ????????????????????????????????????????????????????????????????????????????????????????????????????????????????????????????????????????????????????????????????????????????????????????????????????????????????????????????????????????????????????????????????????????????????????????????????????????????????????????????????????????????????????????????????????????????????????????????????????????????????????????????????????????????????????????????????????????????????????????????????????????????????????????????????????????????????????????????????????????????????????????????????????????????????????
JB_001_Cymothoe_baylissi_ined                          ????????????????????????????????????????????????????????????????????????????????????????????????????????????????????????????????????????????????????????????????????????????????????????????????????????????????????????????????????????????????????????????????????????????????????????????????????????????????????????????????????????????????????????????????????????????????????????????????????????????????????????????????????????????????????????????????????????????????????????????????????????????????????????????????????????????????????????????????????????????????????????????????????????????????????
JL13_17_Limenitis_glorifica                            GAAATGGAAGACAAGGTCTCCTCCACCCTTTCCGGTCTCGAAGGTGAACTCAAGGGCACCTTCTACCCTCTCACTGGCATGTCCAAGGAAACTCAGCAACAGCTCATTGATGACCACTTCCTCTTYAAGGAGGGTGACCGTTTCCTCCAGGCTGCCAATGCTTGCCGYTTCTGGCCCACTGGTCGTGGTATCTACCACAATGAGAACAAGACCTTCCTT?????????????????????????????????????????????????????????????????????????????????????????????????????????????????????????????????????????????????????????????????????????????????????????????????????????????????????????????????????????????????????????????????????????????????????????????????????????????????????????????????????????????????????????????????????????????????????????
JL13_19_Pseudargynnis_hegemone                         GAAATGGAAGAGAAAGTCTCCTCAACCCTTTCTGGCCTTGAAGGTGAACTTAAGGGTACCTTCTACCCCCTCACTGGCATGTCCAAGGAGACCCAGCAACAGCTCATCGATGACCACTTCCTCTTCAAGGAAGGTGACCGTTTCCTTCAGGCTGCCAATGCTTGCCGCTTCTGGCCCTCTGGTCGTGGTATCTACCACAACGAAAACAAGACCTTCCTTGTATGGTGCAATGAGGAAGACCACCTCCGTATCATCTCCATGCAAATGGGTGGTGACCTSAAACAGGTATACAAGAGGCTAGTGACCGCAGTCAACGACATTGAAAAGAGGATTCCCTTCTCTCACCACGACCGTCTCGGTTTCCTGACCTTCTGCCCCACCAACCTGGGAACAACTGTGCGTGCTTCAGTGCACATCAAACTGCCTAAGCTGGCTGCTGACAAGGCTAAGCTGGAGGAAGTCGCCTCCAAGTACCACTTGCAGGTCCGCGGCACCCGCGGCGAGCACACGGAGGCCGAGGGCGGTGTCTACGACATCTCCAACAAGAGGCGCATGGGTCTGACAGAGTACGATGCAGTCAAGGAGATGTACGACGG
JM11_1_Pseudathyma_sibyllina                           GAAATGGAAGACAAAGTCTCCTCAACCCTGTCTGGCCTCGACGGTGAACTTAAGGGTACCTTCTACCCCCTCACTGGCATGTCCAAGGAGACCCAGCARCAACTTATCGATGACCACTTCCTCTTCAAGGAGGGTGATCGCTTCCTCCAGGCTGCCAAYGCTTGCCGCTTCTGGCCCACCGGCCGTGGTATCTACCACAATGAAAACAAGACCTTCCTCGTATGGTGCAATGAAGAAGACCACCTTCGCATYATTTCCATGCAAATGGGCGGTGACCTCAAGCAGGTGTACAAGAGGCTAGTGACCGCAGTCAATGACATYGAAAAGAGGATTCCCTTCTCTCACCAYGACCGTCTCGGTTTYTTGACYTTCTGCCCCACCAACCTGGGAACAACCGTACGTGCTTCRGTGCACATCAAGCTGCCCAAGCTKGCCGCAGACAAGGCCAAGCTGGARGAGGTCGCCTCCAAGTACCACTTRCAGGTGCGCGGCACCCGYGGCGAGCACACCGAGGCCGAGGGCGGAGTGTACGACATCTCCAACAAGAGGCGCATGGGCCTCACGGAGTACGACGCGGTCAAGGAGATGTACGACGG
JM1_1_Phaedyma_aspasia                                 GAAATGGAAGAGAAAGTCTCCTCTACCCTCTCCGGCCTGGAAGGTGAACTCAAGGGCACTTTCTATCCCCTCACTGGCATGTCCAAGGAGACCCAGCAACAACTCATTGATGACCACTTCCTCTTCAAGGAGGGCGACCGTTTCCTTCAGGCCGCCAATGCGTGCCGCTTCTGGCCCTCAGGCCGTGGTATCTACCACAATGAGAACAAGACCTTCCTG?????????????????????????????????????????????????????????????????????????????????????????????????????????????????????????????????????????????????????????????????????????????????????????????????????????????????????????????????????????????????????????????????????????????????????????????????????????????????????????????????????????????????????????????????????????????????????????
JM1_11_Neptis_philyra                                  ????????????????????????????????????????????????????????????????????????????????????????????????????????????????????????????????????????????????????????????????????????????????????????????????????????????????????????????????????????????????????????????????????????????????????????????????????????????????????????????????????????????????????????????????????????????????????????????????????????????????????????????????????????????????????????????????????????????????????????????????????????????????????????????????????????????????????????????????????????????????????????????????????????????????????
JM1_12_Neptis_ilos                                     ????????????????????????????????????????????????????????????????????????????????????????????????????????????????????????????????????????????????????????????????????????????????????????????????????????????????????????????????????????????????????????????????????????????????????????????????????????????????????????????????????????????????????????????????????????????????????????????????????????????????????????????????????????????????????????????????????????????????????????????????????????????????????????????????????????????????????????????????????????????????????????????????????????????????????
JM1_2_Neptis_arachne                                   ????????????????????????????????????????????????????????????????????????????????????????????????????????????????????????????????????????????????????????????????????????????????????????????????????????????????????????????????????????????????????????????????????????????????????????????????????????????????????????????????????????????????????????????????????????????????????????????????????????????????????????????????????????????????????????????????????????????????????????????????????????????????????????????????????????????????????????????????????????????????????????????????????????????????????
JM1_3_Neptis_divisa                                    ????????????????????????????????????????????????????????????????????????????????????????????????????????????????????????????????????????????????????????????????????????????????????????????????????????????????????????????????????????????????????????????????????????????????????????????????????????????????????????????????????????????????????????????????????????????????????????????????????????????????????????????????????????????????????????????????????????????????????????????????????????????????????????????????????????????????????????????????????????????????????????????????????????????????????
JM1_4_Neptis_yunnana                                   ????????????????????????????????????????????????????????????????????????????????????????????????????????????????????????????????????????????????????????????????????????????????????????????????????????????????????????????????????????????????????????????????????????????????????????????????????????????????????????????????????????????????????????????????????????????????????????????????????????????????????????????????????????????????????????????????????????????????????????????????????????????????????????????????????????????????????????????????????????????????????????????????????????????????????
JM1_5_Neptis_alwina                                    ????????????????????????????????????????????????????????????????????????????????????????????????????????????????????????????????????????????????????????????????????????????????????????????????????????????????????????????????????????????????????????????????????????????????????????????????????????????????????????????????????????????????????????????????????????????????????????????????????????????????????????????????????????????????????????????????????????????????????????????????????????????????????????????????????????????????????????????????????????????????????????????????????????????????????
JM1_7_Neptis_antilope                                  ????????????????????????????????????????????????????????????????????????????????????????????????????????????????????????????????????????????????????????????????????????????????????????????????????????????????????????????????????????????????????????????????????????????????????????????????????????????????????????????????????????????????????????????????????????????????????????????????????????????????????????????????????????????????????????????????????????????????????????????????????????????????????????????????????????????????????????????????????????????????????????????????????????????????????
JM2_1_Neptis_nysiades                                  ????????????????????????????????????????????????????????????????????????????????????????????????????????????????????????????????????????????????????????????????????????????????????????????????????????????????????????????????????????????????????????????????????????????????????????????????????????????????????????????????????????????????????????????????????????????????????????????????????????????????????????????????????????????????????????????????????????????????????????????????????????????????????????????????????????????????????????????????????????????????????????????????????????????????????
JM2_10_Neptis_melicerta                                ????????????????????????????????????????????????????????????????????????????????????????????????????????????????????????????????????????????????????????????????????????????????????????????????????????????????????????????????????????????????????????????????????????????????????????????????????????????????????????????????????????????????????????????????????????????????????????????????????????????????????????????????????????????????????????????????????????????????????????????????????????????????????????????????????????????????????????????????????????????????????????????????????????????????????
JM2_15_Neptis_exaleuca                                 ????????????????????????????????????????????????????????????????????????????????????????????????????????????????????????????????????????????????????????????????????????????????????????????????????????????????????????????????????????????????????????????????????????????????????????????????????????????????????????????????????????????????????????????????????????????????????????????????????????????????????????????????????????????????????????????????????????????????????????????????????????????????????????????????????????????????????????????????????????????????????????????????????????????????????
JM2_17_Neptis_saclava                                  ????????????????????????????????????????????????????????????????????????????????????????????????????????????????????????????????????????????????????????????????????????????????????????????????????????????????????????????????????????????????????????????????????????????????????????????????????????????????????????????????????????????????????????????????????????????????????????????????????????????????????????????????????????????????????????????????????????????????????????????????????????????????????????????????????????????????????????????????????????????????????????????????????????????????????
JM2_21_Neptis_woodwardi                                ????????????????????????????????????????????????????????????????????????????????????????????????????????????????????????????????????????????????????????????????????????????????????????????????????????????????????????????????????????????????????????????????????????????????????????????????????????????????????????????????????????????????????????????????????????????????????????????????????????????????????????????????????????????????????????????????????????????????????????????????????????????????????????????????????????????????????????????????????????????????????????????????????????????????????
JM2_22_Neptis_cydippe                                  ????????????????????????????????????????????????????????????????????????????????????????????????????????????????????????????????????????????????????????????????????????????????????????????????????????????????????????????????????????????????????????????????????????????????????????????????????????????????????????????????????????????????????????????????????????????????????????????????????????????????????????????????????????????????????????????????????????????????????????????????????????????????????????????????????????????????????????????????????????????????????????????????????????????????????
JM2_23_Neptis_miah                                     ????????????????????????????????????????????????????????????????????????????????????????????????????????????????????????????????????????????????????????????????????????????????????????????????????????????????????????????????????????????????????????????????????????????????????????????????????????????????????????????????????????????????????????????????????????????????????????????????????????????????????????????????????????????????????????????????????????????????????????????????????????????????????????????????????????????????????????????????????????????????????????????????????????????????????
JM2_24_Neptis_armandia                                 ????????????????????????????????????????????????????????????????????????????????????????????????????????????????????????????????????????????????????????????????????????????????????????????????????????????????????????????????????????????????????????????????????????????????????????????????????????????????????????????????????????????????????????????????????????????????????????????????????????????????????????????????????????????????????????????????????????????????????????????????????????????????????????????????????????????????????????????????????????????????????????????????????????????????????
JM2_3_Neptis_biafra                                    ????????????????????????????????????????????????????????????????????????????????????????????????????????????????????????????????????????????????????????????????????????????????????????????????????????????????????????????????????????????????????????????????????????????????????????????????????????????????????????????????????????????????????????????????????????????????????????????????????????????????????????????????????????????????????????????????????????????????????????????????????????????????????????????????????????????????????????????????????????????????????????????????????????????????????
JM2_5_Neptis_nicomedes                                 ????????????????????????????????????????????????????????????????????????????????????????????????????????????????????????????????????????????????????????????????????????????????????????????????????????????????????????????????????????????????????????????????????????????????????????????????????????????????????????????????????????????????????????????????????????????????????????????????????????????????????????????????????????????????????????????????????????????????????????????????????????????????????????????????????????????????????????????????????????????????????????????????????????????????????
JM3_2_Neptis_praslini                                  ????????????????????????????????????????????????????????????????????????????????????????????????????????????????????????????????????????????????????????????????????????????????????????????????????????????????????????????????????????????????????????????????????????????????????????????????????????????????????????????????????????????????????????????????????????????????????????????????????????????????????????????????????????????????????????????????????????????????????????????????????????????????????????????????????????????????????????????????????????????????????????????????????????????????????
JM3_9_Limenitis_ciocolatina                            GAAATGGAAGACAAAGTCTCTTCCACTCTTTCCGGCCTTGAAGGTGAACTCAAGGGCACCTTCTTCCCTCTCACTGGCATGTCCAAGGAAACTCAGCAACAGCTAATTGATGACCACTTCCTCTTCAAGGAGGGTGACCGCTTCCTCCAGGCTGCCAATGCTTGCCGCTTCTGGCCTTCTGGTCGTGGTATCTACCACAATGAGAACAAGACCTTCCTT?????????????????????????????????????????????????????????????????????????????????????????????????????????????????????????????????????????????????????????????????????????????????????????????????????????????????????????????????????????????????????????????????????????????????????????????????????????????????????????????????????????????????????????????????????????????????????????
JM6_3_Neptis_nicobule                                  ????????????????????????????????????????????????????????????????????????????????????????????????????????????????????????????????????????????????????????????????????????????????????????????????????????????????????????????????????????????????????????????????????????????????????????????????????????????????????????????????????????????????????????????????????????????????????????????????????????????????????????????????????????????????????????????????????????????????????????????????????????????????????????????????????????????????????????????????????????????????????????????????????????????????????
JM6_4_Neptis_agouale                                   ????????????????????????????????????????????????????????????????????????????????????????????????????????????????????????????????????????????????????????????????????????????????????????????????????????????????????????????????????????????????????????????????????????????????????????????????????????????????????????????????????????????????????????????????????????????????????????????????????????????????????????????????????????????????????????????????????????????????????????????????????????????????????????????????????????????????????????????????????????????????????????????????????????????????????
KAP005_Euphaedra_crockeri                              ????????????????????????????????????????????????????????????????????????????????????????????????????????????????????????????????????????????????????????????????????????????????????????????????????????????????????????????????????????????????????????????????????????????????????????????????????????????????????????????????????????????????????????????????????????????????????????????????????????????????????????????????????????????????????????????????????????????????????????????????????????????????????????????????????????????????????????????????????????????????????????????????????????????????????
KAP077_Euphaedra_phaethusa                             ????????????????????????????????????????????????????????????????????????????????????????????????????????????????????????????????????????????????????????????????????????????????????????????????????????????????????????????????????????????????????????????????????????????????????????????????????????????????????????????????????????????????????????????????????????????????????????????????????????????????????????????????????????????????????????????????????????????????????????????????????????????????????????????????????????????????????????????????????????????????????????????????????????????????????
KAP088_Euphaedra_janetta                               ????????????????????????????????????????????????????????????????????????????????????????????????????????????????????????????????????????????????????????????????????????????????????????????????????????????????????????????????????????????????????????????????????????????????????????????????????????????????????????????????????????????????????????????????????????????????????????????????????????????????????????????????????????????????????????????????????????????????????????????????????????????????????????????????????????????????????????????????????????????????????????????????????????????????????
KAP097_Euphaedra_medon                                 ????????????????????????????????????????????????????????????????????????????????????????????????????????????????????????????????????????????????????????????????????????????????????????????????????????????????????????????????????????????????????????????????????????????????????????????????????????????????????????????????????????????????????????????????????????????????????????????????????????????????????????????????????????????????????????????????????????????????????????????????????????????????????????????????????????????????????????????????????????????????????????????????????????????????????
KAP168_Euphaedra_ceres                                 ????????????????????????????????????????????????????????????????????????????????????????????????????????????????????????????????????????????????????????????????????????????????????????????????????????????????????????????????????????????????????????????????????????????????????????????????????????????????????????????????????????????????????????????????????????????????????????????????????????????????????????????????????????????????????????????????????????????????????????????????????????????????????????????????????????????????????????????????????????????????????????????????????????????????????
KAP219_Euphaedra_harpalyce                             ????????????????????????????????????????????????????????????????????????????????????????????????????????????????????????????????????????????????????????????????????????????????????????????????????????????????????????????????????????????????????????????????????????????????????????????????????????????????????????????????????????????????????????????????????????????????????????????????????????????????????????????????????????????????????????????????????????????????????????????????????????????????????????????????????????????????????????????????????????????????????????????????????????????????????
KAP226_Euphaedra_mariachristinae                       ????????????????????????????????????????????????????????????????????????????????????????????????????????????????????????????????????????????????????????????????????????????????????????????????????????????????????????????????????????????????????????????????????????????????????????????????????????????????????????????????????????????????????????????????????????????????????????????????????????????????????????????????????????????????????????????????????????????????????????????????????????????????????????????????????????????????????????????????????????????????????????????????????????????????????
KAP270_Euphaedra_themis                                ????????????????????????????????????????????????????????????????????????????????????????????????????????????????????????????????????????????????????????????????????????????????????????????????????????????????????????????????????????????????????????????????????????????????????????????????????????????????????????????????????????????????????????????????????????????????????????????????????????????????????????????????????????????????????????????????????????????????????????????????????????????????????????????????????????????????????????????????????????????????????????????????????????????????????
KAP285_Euphaedra_minuta                                ????????????????????????????????????????????????????????????????????????????????????????????????????????????????????????????????????????????????????????????????????????????????????????????????????????????????????????????????????????????????????????????????????????????????????????????????????????????????????????????????????????????????????????????????????????????????????????????????????????????????????????????????????????????????????????????????????????????????????????????????????????????????????????????????????????????????????????????????????????????????????????????????????????????????????
KAP293_Euphaedra_modesta                               ????????????????????????????????????????????????????????????????????????????????????????????????????????????????????????????????????????????????????????????????????????????????????????????????????????????????????????????????????????????????????????????????????????????????????????????????????????????????????????????????????????????????????????????????????????????????????????????????????????????????????????????????????????????????????????????????????????????????????????????????????????????????????????????????????????????????????????????????????????????????????????????????????????????????????
KRW_05_0006_Adelpha_malea                              ????????????????????????????????????????????????????????????????????????????????????????????????????????????????????????????????????????????????????????????????????????????????????????????????????????????????????????????????????????????????????????????????????????????????????????????????????????????????????????????????????????????????????????????????????????????????????????????????????????????????????????????????????????????????????????????????????????????????????????????????????????????????????????????????????????????????????????????????????????????????????????????????????????????????????
KRW_05_0011_Adelpha_epione                             ????????????????????????????????????????????????????????????????????????????????????????????????????????????????????????????????????????????????????????????????????????????????????????????????????????????????????????????????????????????????????????????????????????????????????????????????????????????????????????????????????????????????????????????????????????????????????????????????????????????????????????????????????????????????????????????????????????????????????????????????????????????????????????????????????????????????????????????????????????????????????????????????????????????????????
KRW_05_0013_Adelpha_lycorias                           ????????????????????????????????????????????????????????????????????????????????????????????????????????????????????????????????????????????????????????????????????????????????????????????????????????????????????????????????????????????????????????????????????????????????????????????????????????????????????????????????????????????????????????????????????????????????????????????????????????????????????????????????????????????????????????????????????????????????????????????????????????????????????????????????????????????????????????????????????????????????????????????????????????????????????
KRW_05_0016_Adelpha_delinita                           ????????????????????????????????????????????????????????????????????????????????????????????????????????????????????????????????????????????????????????????????????????????????????????????????????????????????????????????????????????????????????????????????????????????????????????????????????????????????????????????????????????????????????????????????????????????????????????????????????????????????????????????????????????????????????????????????????????????????????????????????????????????????????????????????????????????????????????????????????????????????????????????????????????????????????
KRW_05_0019_Adelpha_naxia                              ????????????????????????????????????????????????????????????????????????????????????????????????????????????????????????????????????????????????????????????????????????????????????????????????????????????????????????????????????????????????????????????????????????????????????????????????????????????????????????????????????????????????????????????????????????????????????????????????????????????????????????????????????????????????????????????????????????????????????????????????????????????????????????????????????????????????????????????????????????????????????????????????????????????????????
KRW_05_0024_Adelpha_cocala                             ????????????????????????????????????????????????????????????????????????????????????????????????????????????????????????????????????????????????????????????????????????????????????????????????????????????????????????????????????????????????????????????????????????????????????????????????????????????????????????????????????????????????????????????????????????????????????????????????????????????????????????????????????????????????????????????????????????????????????????????????????????????????????????????????????????????????????????????????????????????????????????????????????????????????????
KRW_05_0025_Adelpha_jordani                            ????????????????????????????????????????????????????????????????????????????????????????????????????????????????????????????????????????????????????????????????????????????????????????????????????????????????????????????????????????????????????????????????????????????????????????????????????????????????????????????????????????????????????????????????????????????????????????????????????????????????????????????????????????????????????????????????????????????????????????????????????????????????????????????????????????????????????????????????????????????????????????????????????????????????????
KRW_05_0028_Adelpha_alala                              ????????????????????????????????????????????????????????????????????????????????????????????????????????????????????????????????????????????????????????????????????????????????????????????????????????????????????????????????????????????????????????????????????????????????????????????????????????????????????????????????????????????????????????????????????????????????????????????????????????????????????????????????????????????????????????????????????????????????????????????????????????????????????????????????????????????????????????????????????????????????????????????????????????????????????
KRW_05_0030_Adelpha_boreas                             ????????????????????????????????????????????????????????????????????????????????????????????????????????????????????????????????????????????????????????????????????????????????????????????????????????????????????????????????????????????????????????????????????????????????????????????????????????????????????????????????????????????????????????????????????????????????????????????????????????????????????????????????????????????????????????????????????????????????????????????????????????????????????????????????????????????????????????????????????????????????????????????????????????????????????
KRW_05_0032_Adelpha_capucinus                          ????????????????????????????????????????????????????????????????????????????????????????????????????????????????????????????????????????????????????????????????????????????????????????????????????????????????????????????????????????????????????????????????????????????????????????????????????????????????????????????????????????????????????????????????????????????????????????????????????????????????????????????????????????????????????????????????????????????????????????????????????????????????????????????????????????????????????????????????????????????????????????????????????????????????????
KRW_05_0036_Adelpha_corcyra                            ????????????????????????????????????????????????????????????????????????????????????????????????????????????????????????????????????????????????????????????????????????????????????????????????????????????????????????????????????????????????????????????????????????????????????????????????????????????????????????????????????????????????????????????????????????????????????????????????????????????????????????????????????????????????????????????????????????????????????????????????????????????????????????????????????????????????????????????????????????????????????????????????????????????????????
KRW_05_0039_Adelpha_cytherea                           ????????????????????????????????????????????????????????????????????????????????????????????????????????????????????????????????????????????????????????????????????????????????????????????????????????????????????????????????????????????????????????????????????????????????????????????????????????????????????????????????????????????????????????????????????????????????????????????????????????????????????????????????????????????????????????????????????????????????????????????????????????????????????????????????????????????????????????????????????????????????????????????????????????????????????
KRW_05_0041_Adelpha_erotia                             ????????????????????????????????????????????????????????????????????????????????????????????????????????????????????????????????????????????????????????????????????????????????????????????????????????????????????????????????????????????????????????????????????????????????????????????????????????????????????????????????????????????????????????????????????????????????????????????????????????????????????????????????????????????????????????????????????????????????????????????????????????????????????????????????????????????????????????????????????????????????????????????????????????????????????
KRW_05_0043_Adelpha_ethelda                            ????????????????????????????????????????????????????????????????????????????????????????????????????????????????????????????????????????????????????????????????????????????????????????????????????????????????????????????????????????????????????????????????????????????????????????????????????????????????????????????????????????????????????????????????????????????????????????????????????????????????????????????????????????????????????????????????????????????????????????????????????????????????????????????????????????????????????????????????????????????????????????????????????????????????????
KRW_05_0046_Adelpha_iphicleola                         ????????????????????????????????????????????????????????????????????????????????????????????????????????????????????????????????????????????????????????????????????????????????????????????????????????????????????????????????????????????????????????????????????????????????????????????????????????????????????????????????????????????????????????????????????????????????????????????????????????????????????????????????????????????????????????????????????????????????????????????????????????????????????????????????????????????????????????????????????????????????????????????????????????????????????
KRW_05_0047_Adelpha_irmina                             ????????????????????????????????????????????????????????????????????????????????????????????????????????????????????????????????????????????????????????????????????????????????????????????????????????????????????????????????????????????????????????????????????????????????????????????????????????????????????????????????????????????????????????????????????????????????????????????????????????????????????????????????????????????????????????????????????????????????????????????????????????????????????????????????????????????????????????????????????????????????????????????????????????????????????
KRW_05_0048_Adelpha_justina                            ????????????????????????????????????????????????????????????????????????????????????????????????????????????????????????????????????????????????????????????????????????????????????????????????????????????????????????????????????????????????????????????????????????????????????????????????????????????????????????????????????????????????????????????????????????????????????????????????????????????????????????????????????????????????????????????????????????????????????????????????????????????????????????????????????????????????????????????????????????????????????????????????????????????????????
KRW_05_0050_Adelpha_leucophthalma                      ????????????????????????????????????????????????????????????????????????????????????????????????????????????????????????????????????????????????????????????????????????????????????????????????????????????????????????????????????????????????????????????????????????????????????????????????????????????????????????????????????????????????????????????????????????????????????????????????????????????????????????????????????????????????????????????????????????????????????????????????????????????????????????????????????????????????????????????????????????????????????????????????????????????????????
KRW_05_0055_Adelpha_mesentina                          ????????????????????????????????????????????????????????????????????????????????????????????????????????????????????????????????????????????????????????????????????????????????????????????????????????????????????????????????????????????????????????????????????????????????????????????????????????????????????????????????????????????????????????????????????????????????????????????????????????????????????????????????????????????????????????????????????????????????????????????????????????????????????????????????????????????????????????????????????????????????????????????????????????????????????
KRW_05_0056_Adelpha_olynthia                           ????????????????????????????????????????????????????????????????????????????????????????????????????????????????????????????????????????????????????????????????????????????????????????????????????????????????????????????????????????????????????????????????????????????????????????????????????????????????????????????????????????????????????????????????????????????????????????????????????????????????????????????????????????????????????????????????????????????????????????????????????????????????????????????????????????????????????????????????????????????????????????????????????????????????????
KRW_05_0062_Adelpha_thesprotia                         ????????????????????????????????????????????????????????????????????????????????????????????????????????????????????????????????????????????????????????????????????????????????????????????????????????????????????????????????????????????????????????????????????????????????????????????????????????????????????????????????????????????????????????????????????????????????????????????????????????????????????????????????????????????????????????????????????????????????????????????????????????????????????????????????????????????????????????????????????????????????????????????????????????????????????
KRW_05_0067_Adelpha_tracta                             ????????????????????????????????????????????????????????????????????????????????????????????????????????????????????????????????????????????????????????????????????????????????????????????????????????????????????????????????????????????????????????????????????????????????????????????????????????????????????????????????????????????????????????????????????????????????????????????????????????????????????????????????????????????????????????????????????????????????????????????????????????????????????????????????????????????????????????????????????????????????????????????????????????????????????
KRW_05_0550_Adelpha_iphiclus                           ????????????????????????????????????????????????????????????????????????????????????????????????????????????????????????????????????????????????????????????????????????????????????????????????????????????????????????????????????????????????????????????????????????????????????????????????????????????????????????????????????????????????????????????????????????????????????????????????????????????????????????????????????????????????????????????????????????????????????????????????????????????????????????????????????????????????????????????????????????????????????????????????????????????????????
KW_081002_09_Adelpha_paraena                           ????????????????????????????????????????????????????????????????????????????????????????????????????????????????????????????????????????????????????????????????????????????????????????????????????????????????????????????????????????????????????????????????????????????????????????????????????????????????????????????????????????????????????????????????????????????????????????????????????????????????????????????????????????????????????????????????????????????????????????????????????????????????????????????????????????????????????????????????????????????????????????????????????????????????????
MT032_Bhagadatta_austenia                              ????????????????????????????????????????????????????????????????????????????????????????????????????????????????????????????????????????????????????????????????????????????????????????????????????????????????????????????????????????????????????????????????????????????????????????????????????????????????????????????????????????????????????????????????????????????????????????????????????????????????????????????????????????????????????????????????????????????????????????????????????????????????????????????????????????????????????????????????????????????????????????????????????????????????????
NW100_12_Cethosia_cyane                                GAAATGGAAGAAAAAGTATCTTCTACCCTCTCTGGCCTTGAAGGCGAACTCAAGGGAACTTTCTATCCTCTGACTGGCATGTCCAAGGAAACCCAGCAGCAACTCATTGATGACCATTTCCTCTTCAAGGAAGGCGATCGCTTCCTCCAGGCCGCTAATGCTTGCCGCTTCTGGCCATCCGGCCGTGGTATCTACCACAATGAGAACAAGACTTTCCTG???????????????????????????????????????????????????????ACCTGAAGCAGGTGTACAAGAGGTTAGTGGACGCCGTCAACGACATCGAGAAGAGGATCCCATTCTCCCATCACGACAGACTCGGCTTCCTGACCTTCTGCCCGACCAACCTGGGCACCACCGTGCGCGCCTCCGTGCACATCAAGCTGCCCAAGCTGGCCGCAGACAAGGCCAAGCTGGAGGAAGTGGCCTCCAAGTACCACTTGCAGGTGCGCGGCACCCGCGGGGAGCACACCGAGGCCGAGGGCGGTGTCTACGACATCTCYAACAAGAGGCGCATGGGCCTCACCGAGTACGACGCCGTCAAGGAGATGTACGACGG
NW100_13_Lebadea_martha                                GAAATGGAAGAAAAGGTTTCATCCACCCTCTCCGGCCTCGAAGGCGAACTCAAGGGTACTTTCTACCCYCTCACTGGCATGTCTAAGGAAACCCAGCAGCAGCTCATCGATGACCACTTCCTCTTCAAGGAGGGTGATCGCTTCCTTCAGGCCGCCAATGCTTGCCGCTTCTGGCCCTCCGGCCGTGGTATCTACCATAACGAGAACAAAACTTTCCTCGTATGGTGCAACGAAGAGGACCATCTTCGTATTATCTCCATGCAAATGGGCGGTGACCTGAAGCAGGTGTACAAGAGGCTAGTGACCGCCGTCAACGACATCGAGAAGAGGATTCCCTTCTCTCATCACGACCGTCTCGGCTTCCTGACCTTCTGCCCCACCAACCTGGGCACGACCGTACGCGCTTCCGTGCACATCAAGCTGCCCAAGCTGGCGGCGGACAAGGCCAAGCTCGAGGAGGTGGCGTCCAAGTACCACCTGCAGGTGCGCGGCACCCGCGGCGAGCACACCGAGGCCGAGGGCGGCGTCTACGACATATCCAACAAGCGGCGCATGGGGCTCACGGAGTACGACGCCGTCAAGGAGATGTACGACGG
NW100_14_Euthalia_monina                               GAAATGGAAGACAAAGTCTCCTCAACCCTTTCCGGCCTCGAAGGCGAACTCAAGGGCACCTTCTACCCACTCACTGGCATGTCTAAGGAGACTCAGCAACAGCTCATCGATGACCACTTCCTCTTCAAGGAGGGAGACCGCTTCCTTCAGGCTGCTAACGCTTGCCGCTTCTGGCCCTCTGGCCGTGGTATCTACCACAACGAGAACAAGACCTTCCTT?????????????????????????????????????????????????????????????????????????????????????????????????????????????????????????????????????????????????????????????????????????????????????????????????????????????????????????????????????????????????????????????????????????????????????????????????????????????????????????????????????????????????????????????????????????????????????????
NW100_15_Tanaecia_julii                                GAAATGGAAGAAAAAGTCTCCTCAACCCTTTCTGGCCTCGAAGGCGAACTCAAGGGTACCTTCTACCCACTCACTGGCATGTCCAAGGAGACTCAGCAACAGCTCATCGACGACCACTTCCTCTTCAAGGAGGGCGACCGCTTCCTCCAGGCYGCTAACGCTTGCCGCTTCTGGCCCTCTGGCCGTGGTATCTACCACAACGAGAACAAGACCTTCCTCGTGTGGTGCAACGAAGAGGACCATCTCCGCATCATCTCCATGCAGATGGGCGGTGACCTCAAGCAGGTGTACAAAAGGCTAGTGACCGCAGTCAACGATATTGAAAAGAGGATTCCCTTCTCTCATCACGACCGTCTCGGCTTTTTGACATTCTGCCCCACCAACCTGGGAACAACTGTACGCGCCTCCGTGCACATCAAGCTGCCCAAGCTGGCCGCCGACAAGGCTAAGCTGGAGGAAGTCGCTTCCAAGTACCACTTGCAGGTGCGCGGCACCCGCGGCGAGCACACGGAGGCCGAGGGCGGCGTCTACGACATCTCCAACAAGAGGCGCATGGGGCTCACAGAGTACGACGCCGTCAAGGAGATGTACGACGG
NW101_13_Pantoporia_sandaka                            GAAATGGAAGAAAAAGTTTCCTCCACCCTCTCAGGCCTCGAAGGTGAACTYAAGGGCACCTTCTATCCCCTCACCGGAATGTCCAAGGAAACTCAGCAGCAGCTTATCGATGAYCACTTCCTCTTCAAGGAGGGTGACCGCTTCCTCCAGGCAGCCAATGCRTGCCGYTTCTGGCCCTCYGGCCGTGGCATYTACCACAATGAGAACAAGACCTTCCTG?????????????????????????????????????????????????????????????????????????????????????????????????????????????????????????????????????????????????????????????????????????????????????????????????????????????????????????????????????????????????????????????????????????????????????????????????????????????????????????????????????????????????????????????????????????????????????????
NW102_15_Bebearia_sophus                               GAAATGGAAGAAAAAGTCTCCTCAACCCTTTCTGGCCTCGAAGGTGAACTCAAGGGTACCTTCTACCCCCTCACTGGCATGTCCAAGGAAACCCAGCAACAACTCATCGATGACCACTTCCTCTTCAAGGAGGGTGACCGTTTCCTCCAGGCTGCTAATGCTTGCCGCTTCTGGCCCTCTGGACGTGGTATCTACCACAATGAAAATAAGACCTTCCTA?????????????????????????????????????????????????????????????????????????????????????????????????????????????????????????????????????????????????????????????????????????????????????????????????????????????????????????????????????????????????????????????????????????????????????????????????????????????????????????????????????????????????????????????????????????????????????????
NW102_16_Cymothoe_caenis                               GAAATGGAAGAAAAAGTCTCCTCAACCCTCTCTGGCCTTGAAGGTGAACTCAAGGGAACCTTCTACCCCCTCACTGGCATGTCCAAGGAGACCCAGCAACAGCTCATCGATGACCACTTCCTCTTCAAGGAGGGTGACCGCTTCCTCCAGGCTGCTAACGCTTGCCGCTTCTGGCCCTCTGGCCGTGGTATCTACCACAATGAGAACAAGACCTTCCTTGTCTGGTGCAATGAAGAGGACCATCTCCGCATCATCTCCATGCAAATGGGTGGTGACCTCAAACAGGTATACAAGAGGCTAGTGACTGCCGTCAATGACATTGAGAAGAGGATCCCCTTCTCCCACCACGACCGCCTCGGCTTCCTGACTTTCTGCCCCACCAACCTGGGCACCACCGTGCGCGCCTCCGTACACATCAAGCTGCCCAAGCTGGCCGCCGACAAGGCCAAGCTCGAGGAGGTCGCCTCCAAGTACCACCTGCAGGTGCGCGGAACCCGCGGCGAGCACACCGAGGCGGAAGGCGGCGTCTACGACATCTCCAACAAGAGGCGCATGGGCCTCACGGAGTACGACGCGGTCAAGGAGATGTACGATGG
NW102_8_Harma_theobene                                 GAAATGGAAGAAAAAGTCTCCTCAACCCTCTCTGGCCTTGAAGGTGAACTTAAGGGTACCTTCTACCCCCTCACTGGCATGTCCAAGGAAACCCAGCAACAGCTCATTGATGACMATTTCCTCTTCAAGGAGGGTGACCGCTTCCTCCAGGCTGCTAACGCTTGCCGCTTCTGGCCCTCTGGCCGTGGTATCTACCACAATGAGAACAAGACCTTCCTTGTGTGGTGCAATGAAGAGGACCATCTTCGCATCATCTCCATGCAAATGGGTGGTGACCTCAAACAGGTGTACAAGAGGCTAGTGACTGCTGTCAATGACATTGAGAAGAGGATCCCCTTCTCCCACCACGACCGCCTCGGCTTCCTGACCTTCTGCCCCACCAACCTGGGCACCACCGTGCGCGCCTCCGTACACATCAAGCTGCCCAAGCTGGCCGCCGACAAGGCCAAGCTGGAGGAGGTYGCCTCCAAGTACCACTTGCAGGTGCGTGGAACGCGCGGCGAGCACACCGAAGCGGAGGGCGGCGTCTACGACATCTCCAACAAGAGGCGCATGGGTCTCACGGAGTACGACGCGGTCAAGGAGATGTACGATGG
NW102_9_Aterica_galene                                 GAAATGGAAGAGAAAGTTTCCTCAACCCTTTCAGGCCTTGAAGGTGAACTTAAGGGTACCTTCTACCCYCTCACTGGCATGTCCAAGGAGACCCAGCAACAGCTYATTGATGACCACTTCCTCTTCAARGAGGGTGACCGTTTCCTTCAGGCTGCCAAYGCTTGCCGCTTCTGGCCCTCTGGTCGTGGTATCTACCACAATGAAAACAAGACCTTCCTSGTATGGTGCAATGAGGAGGACCATCTCCGTATCATTTCCATGCAAATGGGTGGTGACCTCAAACAGGTATACAAGAGGCTAGTGACAGCAGTCAATGACATTGAAAAGAGGATTCCCTTCTCTCACCATGACCGTCTCGGTTTCCTGACTTTCTGCCCCACCAACCTGGGAACAACTGTCCGTGCTTCAGTGCACATCAAGCTGCCTAAGCTGGCTGCAGACAAGGCCAAGCTGGAGGAAGTCGCCTCCAAGTACCACTTGCAAGTCCGCGGCACCCGTGGCGAGCACACAGAGGCCGAAGGTGGCGTCTACGACATCTCCAACAAGAGGCGCATGGGTCTCACAGAGTACGATGCAGTCAAGGAGATGTACGACGG
NW103_3_Dophla_evelina                                 GAAATGGAAGACAAAGTCTCCTCAACCCTTTCTGGCCTCGAAGGCGAACTCAAGGGTACCTTCTACCCCCTCACTGGCATGTCCAAGGAGACCCAGCAACAGCTCATCGATGACCACTTCCTCTTCAAGGAGGGTGACCGCTTCCTCCAGGCTGCCAACGCCTGCCGCTTCTGGCCCAGTGGCCGTGGTATCTACCACAACGAGAACAAGACCTTCCTCGTGTGGTGCAACGAAGAGGACCATCTCCGCATCATCTCCATGCAAATGGGCGGTGATCTCAAGCAGGTGTACAAAAGGCTAGTGAATGCAGTCAATGACATTGAAAAGAGGATTCCTTTCTCTCACCACGACCGTCTCGGCTTCTTGACATTCTGCCCCACTAACCTGGGAACAACTGTACGCGCTTCCGTGCACATCAAGCTGCCCAAGCTGGCCGCCGACAAGGCTAAGCTCGAGGAGGTCGCTTCCAAGTACCACTTGCAGGTGCGCGGCACCCGCGGCGAGCACACAGAAGCCGAGGGCGGCGTGTACGACATCTCCAACAAGAGGCGCATGGGCCTGACAGAGTACGACGCGGTCAAGGAGATGTACGACGG
NW107_16_Adelpha_californica                           GAGATGGAAGAAAAAGTCTCCTCCACCCTTTCTGGTCTSGAAGGTGAACTCAAGGGCACCTTCTACACTCTCACTGGCATGTCCAAGGAGACTCAGCAACAGCTCATTGATGACCACTTCCTCTTCAAGGAGGGTGACCGCTTCCTCCAGGCTGCTAATGCTTGCCGCTTCTGGCCCTCTGGTCGTGGTATCTACCACAATGAGAACAAGACCTTCCTTGTGTGGTGCAATGAAGAAGACCACCTCCGCATCATCTCCATGCAAATGGGTGGTGACCTTAAACAGGTATACRAGAGGTTAGTGACAGCCGTCAATGACATTGAAAAGAGGATTCCTTTCTCTCACCATGATCGTCTCGGCTTCTTGACTTTCTGCCCCACCAACCTGGGAACAACTGTACGTGCTTCTGTCCACATCAAGCTGCCCAAACTCGCAGCAGACAAGGCAAAGTTGGAGGAAGTCGCTTCCAAGTACCACTTGCAGGTGCGCGGCACCCGCGGCGAGCACACGGAGGCCGAGGGCGGCGTCTACGACATCTCCAACTAGAGACGCATGGGGCTCACAGAGTACGACGCCGTCAAGGAGATGTACGACGG
NW107_18_Euryphura_chalcis                             GAAATGGAAGACAAAGTCTCCTCAACCCTTTCTGGCCTTGAAGGTGAACTTAAGGGTACCTTCTACCCCCTCACTGGCATGTCCAAGGAGACCCAGCAACAGCTCATCGATGACCACTTCCTCTTCAAAGAGGGTGACCGTTTCCTTCAGGCCGCTAACGCTTGCCGCTTCTGGCCCACTGGTCGTGGTATCTACCACAACGAAAACAAGACCTTCCTCGTATGGTGCAATGAGGAGGACCACCTCCGTATCATCTCCATGCAAATGGGCGGTGACCTCAAACAGGTATACAAGAGGCTAGTGACTGCAGTCAATGACATTGAAAAGAGGATTCCCTTCTCTCACCACGACCGCCTCGGTTTCTTGACCTTCTGCCCCACCAACCTGGGAACAACTGTCCGCGCTTCGGTGCACATCAAGCTGCCTAAACTGGCTGCAGACAAGGCCAAGCTGGAGGAAGTGGCCTCCAAGTACCACTTGCAGGTCCGCGGCACCCGCGGCGAGCACACGGAGGCCGAGGGCGGCGTGTACGACATCTCCAACAAGAGGCGCATGGGTCTCACAGAGTACGACGCAGTGAAGGAGATGTACGACGG
NW112_4_Bassarona_dunya                                GAAATGGAAGAGAAAGTCTCCTCAACCCTTTCCGGCCTCGAAGGCGAACTCAAGGGTACCTTCTACCCACTCACTGGCATGTCCAAGGAGACCCAGCAACAGCTCATCGATGACCACTTCCTCTTCAAGGAGGGTGACCGCTTCCTCCAGGCTGCCAACGCTTGCCGCTTCTGGCCCTCTGGCCGTGGTATCTACCACAACGAGAACAAAACCTTCCTTGTGTGGTGCAACGAAGAGGACCATCTCCGCATCATCTCCATGCAAATGGGTGGTGACCTCAAGCAGGTATACAAAAGGCTAGTGGACGCAGTCAATGACATTGAAAAGAGGATCCCCTTCTCTCACCACGACCGTCTCGGCTTCTTGACATTCTGCCCCACCAACCTGGGAACAACTGTACGTGCCTCCGTACACATCAAGCTGCCCAAGCTGGCCGCCGACAAGGCTAAGCTCGAGGAAGTCGCTTCCAAGTACCACTTGCAGGTGCGCGGCACCCGCGGCGAGCACACGGAAGCCGAGGGCGGTGTCTATGACATCTCCAACAAGAGGCGCATGGGACTGACCGAGTACGACGCGGTCAAGGAGATGTACGACGG
NW114_12_Euriphene_iris                                ????????????????????????????????????????????????????????????????????????????????????????????????????????????????????????????????????????????????????????????????????????????????????????????????????????????????????????????????????????????????????????????????????????????????????????????????????????????????????????????????????????????????????????????????????????????????????????????????????????????????????????????????????????????????????????????????????????????????????????????????????????????????????????????????????????????????????????????????????????????????????????????????????????????????????
NW114_16_Catuna_crithea                                GAAATGGAAGAGAAAGTCTCCTCCACCCTTTCTGGACTCGAAGGTGAACTCAAAGGTACCTTCTACCCGCTCACCGGCATGTCCAAGGAGACCCAGCAACAGCTCATCGATGACCACTTCCTCTTCAAGGAGGGCGACCGCTTCCTCCAGGCCGCCAACGCTTGCCGCTTCTGGCCYTCCGGCCGCGGTATCTACCACAACGAGAACAAGACCTTCCTCGTGTGGTGCAACGAGGAGGACCATCTCCGCCTGATCTCCATGCAGATGGGCGGCGACCTCAAGCAAGTATACAAGAGGCTAGTGACCGCCGTCAATGATATCGAAAAGAGGGTTCCCTTCTCTCACCACGACCGTCTCGGATTCTTGACCTTCTGCCCCACCAATCTGGGAACAACCGTACGCGCTTCGGTACACATCAAGCTGCCCAAGCTGGCCGCGGACAAGGCTAAGCTGGAGGAAGTCGCTTCCAAGTACCACTTGCAGGTGCGCGGCACCCGCGGCGAGCACACCGAAGCCGAGGGTGGCGTCTACGACATCTCCAACAAGAGGCGCATGGGGCTCACAGAGTACGACGCCGTCAAGGAGATGTACGAAGG
NW114_18_Moduza_procris                                GAAATGGAAGACAAAGTCTCCTCCACCCTCTCTGGTCTTGAAGGTGAACTTAAGGGTACCTTCTACCCCCTCACTGGCATGTCCAAGGAAACTCAACAACAACTCATCGATGAACACTTCCTCTTCAAGGAGGGTGACCGCTTCCTYCAAGCTGCCAATGCTTGCCGCTTCTGGCCCACTGGTCGTGGTATCTACCACAATGAGAACAAGACCTTCCTCGTGTGGTGCAATGAAGAGGACCACCTCCGCATCATCTCCATGCAAATGGGCGGTAACCTTAAACAGGTGTACAAGAGGCTAGTTACAGCCGTCAATGACATTGAAAAGAGGATTCCCTTCTCTCAYCATGACCGTCTCGGCTTTTTGACCTTCTGCCCCACCAACCTGGGAACAACCGTACGTGCCTCTGTGCACATCAAGCTGCCCAAGCTCGCTGCTGACAAGGCAAAGTTGGAGGAAGTTGCTTCCAAGTACCACTTGCAGGTGCGCGGTACCCGCGGCGAGCACACGGAGGCCGAGGGTGGCGTCTAYGACATCTCCAACAAGAGACGCATGGGCCTCACAGAGTACGACGCCGTCAAGGAGATGTACGATGG
NW115_1_Pantoporia_paraka                              ???????????????????????????????????????????????????????????????????????????????????????????????????????????????????????????????????????????????????????????????????????????????????????????????????????????????????????????????????????????????????????????????????????????????????????AAGCAGGTATACAAGAGGCTGGTGACTGCCGTTAACGACATCGAGAAAAGGATYCCCTTCTCGCACCATGACCGCCTCGGCTTCCTGACSTTCTGCCCCACCAACTTGGGCACGACGGTGCGTGCGTCCGTGCACATCAAGCTGCCCAARCTGGCGGCGGACAAGGCAAAGCTGGAGGAGGTGGCGAGCAAGTACCACTTGCAGGTGCGCGGCACGCGCGGCGAGCACACGGAGGCCGAGGGCGGCGTCTACGACATCTCCAACAAGAGGCGCATGGGGCTCACAGAGTACGACGCGGTCAAGGAGATGTACGACGG
NW116_2_Pseudacraea_boisduvali                         ????????????????????????????????????????????????????????????????????????????????????????????????????????????????????????????????????????????????????????????????????????????????????????????????????????????????????????????????????????????????????????????????????????????????????????????????????????????????????????????????????????????????????????????????????????????????????????????????????????????????????????????????????????????????????????????????????????????????????????????????????????????????????????????????????????????????????????????????????????????????????????????????????????????????????
NW116_3_Pseudacraea_warburgi                           ????????????????????????????????????????????????????????????????????????????????????????????????????????????????????????????????????????????????????????????????????????????????????????????????????????????????????????????????????????????????????????????????????????????????????????????????????????????????????????????????????????????????????????????????????????????????????????????????????????????????????????????????????????????????????????????????????????????????????????????????????????????????????????????????????????????????????????????????????????????????????????????????????????????????????
NW116_5_Pseudacraea_eurytus                            GAAATGGAAGAAAAAGTGTCCAGCACCCTGTCTGGCCTCGAGGGCGAACTCAAGGGTACYTTCTACCCCCTCACCGGMATGTCCAAGGAGACCCAGCAACAACTCATTGACGACCATTTCCTCTTCAAGGAGGGTGACCGCTTCCTCCAGGCCGCCAACGCTTGCCGCTTCTGGCCCTCCGGRCGCGGTATCTACCAYAACGAGAACAAGACCTTCCTC?????????????????????????????????????????????????????????????????????????????????????????????????????????????????????????????????????????????????????????????????????????????????????????????????????????????????????????????????????????????????????????????????????????????????????????????????????????????????????????????????????????????????????????????????????????????????????????
NW116_6_Pseudacraea_semire                             ????????????????????????????????????????????????????????????????????????????????????????????????????????????????????????????????????????????????????????????????????????????????????????????????????????????????????????????????????????????????????????????????????????????????????????????????????????????????????????????????????????????????????????????????????????????????????????????????????????????????????????????????????????????????????????????????????????????????????????????????????????????????????????????????????????????????????????????????????????????????????????????????????????????????????
NW116_8_Pseudacraea_dolomena                           ????????????????????????????????????????????????????????????????????????????????????????????????????????????????????????????????????????????????????????????????????????????????????????????????????????????????????????????????????????????????????????????????????????????????????????????????????????????????????????????????????????????????????????????????????????????????????????????????????????????????????????????????????????????????????????????????????????????????????????????????????????????????????????????????????????????????????????????????????????????????????????????????????????????????????
NW116_9_Pseudacraea_lucretia                           ????????????????????????????????????????????????????????????????????????????????????????????????????????????????????????????????????????????????????????????????????????????????????????????????????????????????????????????????????????????????????????????????????????????????????????????????????????????????????????????????????????????????????????????????????????????????????????????????????????????????????????????????????????????????????????????????????????????????????????????????????????????????????????????????????????????????????????????????????????????????????????????????????????????????????
NW117_11_Euriphene_aridatha                            ????????????????????????????????????????????????????????????????????????????????????????????????????????????????????????????????????????????????????????????????????????????????????????????????????????????????????????????????????????????????????????????????????????????????????????????????????????????????????????????????????????????????????????????????????????????????????????????????????????????????????????????????????????????????????????????????????????????????????????????????????????????????????????????????????????????????????????????????????????????????????????????????????????????????????
NW117_16_Euptera_kinugnana                             ????????????????????????????????????????????????????????????????????????????????????????????????????????????????????????????????????????????????????????????????????????????????????????????????????????????????????????????????????????????????????????????????????????????????????????????????????????????????????????????????????????????????????????????????????????????????????????????????????????????????????????????????????????????????????????????????????????????????????????????????????????????????????????????????????????????????????????????????????????????????????????????????????????????????????
NW117_17_Bebearia_mardania                             GAAATGGAAGACAAAGTCTCCTCAACCCTTTCTGGCCTYGAAGGCGAACTCAAGGGTACCTTCTACCCTCTCACTGGCATGTCCAAGGAGACCCAACAGCAGCTCATTGATGACCACTTCCTCTTCAAGGAAGGTGACCGTTTCCTTCAGGCTGCTAATGCTTGCCGCTTCTGGCCCTCTGGTCGTGGTATCTACCACAATGAGAATAAGACCTTCCTC?????????????????????????????????????????????????????????????????????????????????????????????????????????????????????????????????????????????????????????????????????????????????????????????????????????????????????????????????????????????????????????????????????????????????????????????????????????????????????????????????????????????????????????????????????????????????????????
NW118_16_Euthalia_adonia                               ????????????????????????????????????????????????????????????????????????????????????????????????????????????????????????????????????????????????????????????????????????????????????????????????????????????????????????????????????????????????????????????????????????????????????????????????????????????????????????????????????????????????????????????????????????????????????????????????????????????????????????????????????????????????????????????????????????????????????????????????????????????????????????????????????????????????????????????????????????????????????????????????????????????????????
NW118_18_Tarattia_lysanias                             ????????????????????????????????????????????????????????????????????????????????????????????????????????????????????????????????????????????????????????????????????????????????????????????????????????????????????????????????????????????????????????????????????????????????????????????????????????????????????????????????????????????????????????????????????????????????????????????????????????????????????????????????????????????????????????????????????????????????????????????????????????????????????????????????????????????????????????????????????????????????????????????????????????????????????
NW121_16_Tanaecia_trigerta                             ????????????????????????????????????????????????????????????????????????????????????????????????????????????????????????????????????????????????????????????????????????????????????????????????????????????????????????????????????????????????????????????????????????????????????????????????????????????????????????????????????????????????????????????????????????????????????????????????????????????????????????????????????????????????????????????????????????????????????????????????????????????????????????????????????????????????????????????????????????????????????????????????????????????????????
NW121_19_Tanaecia_pelea                                ?????????????????????????????????????????????????????????????????????????????????????????????????????????????????????????????????????????????????????????GCTAACGCTTGCCGCTTCTGGCCTTCCGGCCGTGGTATCTACCACAACGAAAACAAGACCTTCCTCGTGTGGTGCAACGAAGAGGACCATCTCCGCATCATCTCCATGCAGATGGGCGGTGACCTCAAGCAGGTGTACAAAAGGCTAGTGACCGCAGTCAACGATATTGAAAAGAGGATTCCCTTCTCTCATCACGACCGTCTCGGCTTCTTGACATTCTGCCCCACTAACCTGGGAACAACTGTGCGCGCCTCCGTGCACATCAAGCTGCCCAAGCTGGCCGCCGACAAGGCCAAGCTGGAGGAAGTCGCCTCCAAGTACCACTTGCAGGTGCGCGGCACCCGCGGCGAGCACACGGAGGCCGAGGGCGGCGTCTACGACATCTCCAACAAGAGGCGCATGGGCCTCACAGAGTACGACGCCGTCAAGGAGATGTACGACGG
NW121_23_Bassarona_teuta                               ????????????????????????????????????????????????????????????????????????????????????????????????????????????????????????????????????????????????????????????????????????????????????????????????????????????????????????????????????????????????????????????????????????????????????????????????????????????????????????????????????????????????????????????????????????????????????????????????????????????????????????????????????????????????????????????????????????????????????????????????????????????????????????????????????????????????????????????????????????????????????????????????????????????????????
NW123_20_Hamanumida_daedalus                           GAAATGGAAGACAAAGTCTCCTCAACCCTTTCTGGCCTTGAAGGTGAACTTAAGGGTACCTTCTACCCTCTCACTGGCATGTCCAAGGAGACCCAGCAACAGCTCATCGATGACCATTTCCTCTTCAAGGAGGGTGACCGTTTCCTCCAGGCCGCCAATGCTTGCCGCTTTTGGCCCACTGGTCGTGGTATCTACCACAATGAAAACAAGACCTTCCTCGTATGGTGCAATGAGGAGGACCACCTCCGTATCATCTCCATGCAAATGGGCGGTGACCTCAAACAGGTATACAAGAGGCTAGTGACTGCAGTCAATGACATYGAAAAGAGGATTCCYTTCTCTCACCACGACCGTCTCGGTTTCTTGACCTTCTGCCCCACCAACCTGGGAACAACTGTCCGTGCTTCAGTGCACATCAAGCTGCCCAAGCTGGCCGCAGACAAGGCCAAGCTGGAGGAAGTCGCCTCCAAGTACCACTTGCAGGTCCGCGGCACCCGCGGCGAGCACACGGAGGCCGAGGGCGGCGTCTACGACATCTCCAACAAGAGACGCATGGGCCTCACAGAGTACGACGCAGTGAAGGAGATGTACGACGG
NW123_21_Pseudoneptis_bugandensis                      GAAATGGAAGAGAAAGTCTCCTCAACCCTCTCTGGCCTCGAAGGAGAACTCAAGGGTACCTTCTTCCCCCTCACTGGCATGTCCAAGGAAACCCAGCAACAGCTCATTGATGACCACTTCCTCTTCAAGGAGGGCGACCGCTTCCTCCAGGCTGCCAACGCTTGCCGCTTCTGGCCTTCCGGYCGTGGTATCTACCATAATGAAAACAAGACCTTCCTCGTGTGGTGTAATGAAGAGGACCACCTCCGCATCATTTCCATGCAGATGGGCGGTGACCTGAAGCAAGTATACAAGAGGCTAGTAACYGCCGTCAATGATATCGAAAAAAGGATTCCYTTCTCYCATCACGACCGTCTCGGYTTCTTGACTTTCTGCCCCACCAACCTGGGAACAACTGTCCGTGCTTCCGTGCACATCAAGTTGCCCAAGCTGGCCGCGGACAAGGCCAAGCTGGAGGAGGTCGCCTCCAAGTACCACTTGCAAGTGCGCGGAACCCGCGGCGAGCACACCGAGGCCGAGGGCGGCGTGTACGACATCTCCAACAAGAGACGCATGGGCCTCACAGAGTACGACGCTGTCAAGGAGATGTACGACGG
NW134_14_Athyma_cama                                   GAAATGGAAGAGAAAGTCTCCTCCACCCTCTCCGGCCTTGAAGGTGAACTTAAGGGTACCTTCTACCCTCTCACTGGCATGTCCAAGGAAACTCAGCAACAGCTCATTGATGACCACTTCCTCTTCAAAGAGGGTGACCGCTTCCTCCAAGCTGCCAATGCTTGCCGATTCTGGCCCTCTGGTCGTGGTATCTACCACAATGAGAACAAGACCTTCCTT?????????????????????????????????????????????????????????????????????????????????????????????????????????????????????????????????????????????????????????????????????????????????????????????????????????????????????????????????????????????????????????????????????????????????????????????????????????????????????????????????????????????????????????????????????????????????????????
NW135_1_Lexias_pardalis                                GAAATGGAAGAAAAAGTCTCCTCAACCCTTTCTGGCCTCGAAGGCGAACTCAAGGGTACCTTCTACCCCCTCACTGGCATGTCCAAGGAGACTCAGCAACAGCTCATCGATGACCACTTCCTCTTCAAGGAGGGTGACCGCTTCCTCCAGGCAGCTAACGCTTGCCGCTTCTGGCCTTCCGGTCGTGGTATCTACCACAATGAGAACAAGACCTTCCTCGTGTGGTGCAACGAAGAGGACCATCTCCGCATCATCTCCATGCAGATGGGTGGTGACTTGAAGCAGGTATACAAAAGGCTAGTGACCGCCGTCAACGATATCGAAAAGAGGATTCCCTTCTCTCACCACGACCGTCTCGGCTTCTTGACATTCTGCCCCACTATCWTGGGAACAACTGTACGCGCTTCCGTGCACATCAAGCTGCCCAAGCTGGCCGCGGACAAGGCCAAGCTCGAGGAGGTCGCCTCCAAGTACCACCTGCAGGTGCGCGGCACCCGCGGCGAGCACACGGAGGCCGAGGGCGGTGTCTACGACATCTCCAACAAGAGGCGCATGGGCCTGACAGAGTACGACGCGGTCAAGGAGATGTACGACGG
NW137_3_Pantoporia_consimilis                          ????????????????????????????????????????????????????????????????????????????????????????????????????????????????????????????????????????????????????????????????????????????????????????????????????????????????????????????????????????????????????????????????????????????????????????????????????????????????????????????????????????????????????????????????????????????????????????????????????????????????????????????????????????????????????????????????????????????????????????????????????????????????????????????????????????????????????????????????????????????????????????????????????????????????????
NW137_5_Neptis_rivularis                               ????????????????????????????????????????????????????????????????????????????????????????????????????????????????????????????????????????????????????????????????????????????????????????????????????????????????????????????????????????????????????????????????????????????????????????????????????????????????????????????????????????????????????????????????????????????????????????????????????????????????????????????????????????????????????????????????????????????????????????????????????????????????????????????????????????????????????????????????????????????????????????????????????????????????????
NW142_11_Neptis_themis                                 GAGATGGAAGACAAAGTCTCCTCCACCCTCTCYGGCCTCGAAGGTGAACTCAAGGGCACCTTCTATCCCCTCACTGGCATGTCCAAGGAGACCCAGCAACAACTCATCGATGACCACTTCCTCTTCAAGGAGGGTGACCGTTTCCTCCAGGCGGCCAATGCATGCCGCTTCTGGCCCACCGGGCGTGGCATCTACCACAATGAGAACAAGACCTTCYTG?????????AACGAGGAGGACCACCTTCGCATCATCTCCATGCAGATGGGCGGTGACCTGAAGCAGGTGTACAAGAGGCTGGTGACTGCCGTCAACGACATCGAGAAGAGGATCCCCTTCTCGCACCATGATCGCCTTGGCTTCCTGACATTCTGCCCCACCAACCAGGGCACGACGGTGCGCGCGTCGGTGCACATCAAGCTGCCCAAGCTGGCGGCGGACAAGGCCAAGCTGGAGGAGGTGGCCAGCAAGTACCACCTGCAGGTGCGCGGCACGCGCGGCGAGCACACCGAGGCCGAGGGTGGCGTCTACGACATCTCCAACAAGCGCCGCATGGGCCTCACAGAGTACGACGCGGTCAAGGAGATGTACGACGG
NW142_9_Tanaecia_sp                                    ????????????????????????????????????????????????????????????????????????????????????????????????????????????????????????????????????????????????????????????????????????????????????????????????????????????????????????????????????????????????????????????????????????????????????????????????????????????????????????????????????????????????????????????????????????????????????????????????????????????????????????????????????????????????????????????????????????????????????????????????????????????????????????????????????????????????????????????????????????????????????????????????????????????????????
NW152_3_Adelpha_gelania                                GAAATGGAAGAAAAGGTCTCCTCCACCCTTTCCGGTCTCGAAGGTGAACTCAAGGGCACCTTTTACCCTCTCACTGGCATGTCCAAGGAAACTCAGCAACAGCTCATTGATGATCACTTCCTCTTCAAGGAGGGTGACCGCTTCCTGCAGGCTGCTAATGCTTGCCGCTTCTGGCCCTCTGGTCGTGGTATCTACCACAATGAGAACAAGACCTTCCTCGTGTGGTGCAATGAAGAGGACCACCTCCGCATCATCTCCATGCAAATGGGCGGTGACCTTAAACAGGTATACAAGAGGCTAGTGACAGCCGTCAATGACATTGAAAAGAGGATTCCTTTCTCTCATCATGATCGCCTCGGCTTCTTGACCTTCTGCCCSACCAACCTGGGAACAACTGTACGTGCTTCTGTACACATCAAGCTGCCCAAACTTGCTGCCGACAAGGCAAAGTTGGAGGAAGTCGCTTCCAAGTACCACTTGCAGGTCCGCGGTACCCGCGGCGAGCACACCGAGGCCGAAGGCGGTGTCTACGACATCTCCAACAAGAGACGCATGGGACTCACAGAGTACGACGCTGTCAAGGAGATGTACGACGG
NW156_17_Parasarpa_albomaculata                        GAAATGGAAGACAAAGTCTCTTCCACCCTTTCCGGCCTTGAAGGTGAACTCAAGGGCACCTTCTACCCTCTCACTGGCATGTCCAAGGAAACTCAGCAACAGCTAATTGATGACCACTTCCTCTTCAAGGAAGGTGACCGCTTCCTCCAGGCTGCCAATGCTTGCCGCTTCTGGCCCACTGGTCGTGGTATCTACCACAATGAGAACAAGACCTTCCTT?????????????????????????????????????????????????????????????????????????????????????????????????????????????????????????????????????????????????????????????????????????????????????????????????????????????????????????????????????????????????????????????????????????????????????????????????????????????????????????????????????????????????????????????????????????????????????????
NW157_2_Parthenos_tigrina                              ????????????????????????????????????????????????????????????????????????????????????????????????????????????????????????????????????????????????????????????????????????????????????????????????????????????????????????????????????????????????????????????????????????????????????????????????????????????????????????????????????????????????????????????????????????????????????????????????????????????????????????????????????????????????????????????????????????????????????????????????????????????????????????????????????????????????????????????????????????????????????????????????????????????????????
NW157_7_Limenitis_recurva                              ????????????????????????????????????????????????????????????????????????????????????????????????????????????????????????????????????????????????????????????????????????????????????????????????????????????????????????????????????????????????????????????????????????????????????????????????????????????????????????????????????????????????????????????????????????????????????????????????????????????????????????????????????????????????????????????????????????????????????????????????????????????????????????????????????????????????????????????????????????????????????????????????????????????????????
NW158_3_Athyma_punctata                                GAGATGGAAGAAAAAGTCTCCTCCACCCTCTCTGGCCTTGAAGGTGAACTCAAGGGCACTTTCTACCCCCTAACTGGCATGTCCAAGGAAACTCAGCAACAGCTGATTGATGACCATTTCCTCTTCAAGGAGGGTGACCGCTTCCTCCAGGCTGCCAATGCTTGCCGGTTCTGGCCCTCTGGTCGTGGTATCTACCACAATGAGAACAAGACCTTCCTT?????????????????????????????????????????????????????????????????????????????????????????????????????????????????????????????????????????????????????????????????????????????????????????????????????????????????????????????????????????????????????????????????????????????????????????????????????????????????????????????????????????????????????????????????????????????????????????
NW159_4_Cynandra_opis                                  GAAATGGAAGAGAAAGTCTCCTCAACCCTTTCTGGCCTTGAAGGTGAACTTAAGGGTACCTTCTACCCCCTCACTGGCATGTCCAAGGAGACCCAGCAACAGCTCATCGATGACCACTTCCTCTTCAAGGAGGGTGACCGTTTCCTTCAGGCTGCCAACGCTTGCCGCTTCTGGCCCTCTGGTCGTGGTATCTACCACAACGAAAACAAGACTTTCCTT?????????????????????????????????????????????????????????????????????????????????????????????????????????????????????????????????????????????????????????????????????????????????????????????????????????????????????????????????????????????????????????????????????????????????????????????????????????????????????????????????????????????????????????????????????????????????????????
NW167_11_Patsuia_sinensis                              GAAATGGAAGACAAAGTCTCCTCCACCCTTTCCGGCCTTGAAGGTGAACTCAAGGGCACTTTCTACCCTCTTACTGGCATGTCCAAGGAAACTCAGCAACAGCTCATTGATGACCACTTCCTCTTCAAGGAGGGTGACCGCTTCCTCCAGGCTGCCAATGCTTGCCGCTTCTGGCCCACTGGTCGTGGTATCTACCACAATGAGAACAAGACCTTCCTT?????????????????????????????????????????????????????????????????????????????????????????????????????????????????????????????????????????????????????????????????????????????????????????????????????????????????????????????????????????????????????????????????????????????????????????????????????????????????????????????????????????????????????????????????????????????????????????
NW167_12_Limenitis_mimica                              ????????????????????????????????????????????????????????????????????????????????????????????????????????????????????????????????????????????????????????????????????????????????????????????????????????????????????????????????????????????????????????????????????????????????????????????????????????????????????????????????????????????????????????????????????????????????????????????????????????????????????????????????????????????????????????????????????????????????????????????????????????????????????????????????????????????????????????????????????????????????????????????????????????????????????
NW167_16_Euphaedra_sarcoptera                          ????????????????????????????????????????????????????????????????????????????????????????????????????????????????????????????????????????????????????????????????????????????????????????????????????????????????????????????????????????????????????????????????????????????????????????????????????????????????????????????????????????????????????????????????????????????????????????????????????????????????????????????????????????????????????????????????????????????????????????????????????????????????????????????????????????????????????????????????????????????????????????????????????????????????????
NW17729_Moduza_lymire                                  ????????????????????????????????????????????????????????????????????????????????????????????????????????????????????????????????????????????????????????????????????????????????????????????????????????????????????????????????????????????????????????????????????????????????????????????????????????????????????????????????????????????????????????????????????????????????????????????????????????????????????????????????????????????????????????????????????????????????????????????????????????????????????????????????????????????????????????????????????????????????????????????????????????????????????
NW17808_Lasippa_neriphus                               GAAATGGAAGAAAAGGTCTCCTCCACCCTCTCTGGCCTTGAAGGTGAACTCAAGGGTACCTTCTATCCCCTCACYGGCATGTCCAAGGAGACCCAGCARCARCTCATCGATGACCAYTTCCTCTTCAAGGAGGGAGACCGTTTCCTCCAGGCKGCTAATGCCTGCCGCTTCTGGCCCAGTGGCCGTGGCATCTACCACAATGAGAACAAGACCTTCCTC?????????????????????????????????????????????????????????????????????????????????????????????????????????????????????????????????????????????????????????????????????????????????????????????????????????????????????????????????????????????????????????????????????????????????????????????????????????????????????????????????????????????????????????????????????????????????????????
NW17812_Tacola_eulimene                                ????????????????????????????????????????????????????????????????????????????????????????????????????????????????????????????????????????????????????????????????????????????????????????????????????????????????????????????????????????????????????????????????????????????????????????????????????????????????????????????????????????????????????????????????????????????????????????????????????????????????????????????????????????????????????????????????????????????????????????????????????????????????????????????????????????????????????????????????????????????????????????????????????????????????????
NW67_2_Limenitis_reducta                               GAAATGGAAGACAAAGTCTCCTCTACCCTTTCCGGTCTCGAAGGTGAACTCAAGGGCACCTTCTATCCTCTCACTGGCATGTCCAAGGAAACTCAGCAACAGCTCATTGATGACCACTTCCTCTTCAAGGAGGGTGATCGCTTCCTCCAGGCTGCCAATGCTTGCCGMTTCTGGCCCACTGGCCGTGGTATCTACCACAATGAGAACAAGACCTTCCTTGTGTGGTGCAATGAAGAGGACCACCTCCGCATCATCTCCATGCAAATGGGTGGTGACCTTAAACAGGTATACAAGAGGCTAGTGACAGCCGTCAATGACATTGAAAAGAGGATTCCTTTCTCTCATCATGATCGTCTTGGCTTCTTGACTTTCTGCCCCACCAACCTGGGAACAACTGTACGTGCTTCTGTRCACATCAAGCTGCCSAAACTCGCTGCTGACAAGGCTAAGTTGGAGGAAGTTGCCTCCAAGTACCACTTGCAGGTTCGCGGTACTCGCGGCGAGCACACGGAGGCCGAGGGTGGCGTCTACGACATCTCCAACAAGAGACGCATGGGCCTCACAGAGTACGACGCCGTCAAGGAGATGTACGACGG
NW70_6_Heliconius_hecale                               GAGATGGAAGACAAAGTTTCCTCAACCTTATCTRGCCTTGAAGGTGAACTTAAGGGCACCTTCTTCCCCCTAACWGGCATGTCCAAGGAGACCCAGCAGCAGCTTATTGATGACCACTTCCTCTTCAAGGAAGGTGACCGTTTCCTCCAGGCTGCCAATGCTTGCCGCTTCTGGCCCTCTGGTCGTGGTATCTACCACAATGAGAACAAGACTTTCTTGGTTTGGTGCAATGAGGAGGACMATCTCCGCATCATCTCCATGCAGATGGGTGGTGACTTGAAGCAAGTATACAAGAGGCTAGTGAACGCCGTCAACGACATCGAGAAAAGGATCCCCTTCTCCCACCATGACCGCCTCGGTTTCCTGACCTTCTGCCCCACCAACTTGGGAACCACCGTGCGTGCTTCCGTGCACATCAAGCTGCCCAAGCTGGCCGCTGACAAGGCCAAGCTGGAGGAAGTCGCCTCCAAATACCACTTGCAAGTGCGCGGTACCCGCGGCGAGCACACCGAGGCCGAGGGCGGCGTCTACGACATCTCCAACAAGAGGCGCATGGGCCTCACCGAGTACGACGCGGTCAAGGAGATGTACGATGG
NW70_7_Parthenos_sylvia                                GAAATGGAAGACAAAGTCTCCTCAACCCTCTCTGGCCTCGAAGGCGAACTTAAGGGTACCTTCTACCCCCTCACTGGCATGTCCAAGGAGACCCAGCAACAACTCATYGATGACCACTTCCTCTTCAAGGAGGGCGACCGCTTCCTCCAGGCTGCCAACGCTTGCCGCTTCTGGCCYACCGGCCGTGGTATCTACCACAACGAGAACAAGACCTTCCTCGTGTGGTGCAATGARGAGGACCAYCTCCGCATCATCTCCATGCAGATGGGYGGTGACCTCAAGCAGGTCTACAAGAGGCTAGTGACCGCCGTCAACGACATCGAGAAGAGGATTCCCTTCTCTCACCACGACCGTCTCGGTTTCCTGACCTTCTGCCCCACCAACCTGGGAACCACCGTGCGCGCCTCCGTGCACATCAAGCTGCCCAAGCTGGCCGCCGACAAGGCCAAGCTGGAGGAGGTCGCCTCCAAGTACCACTTGCAGGTGCGCGGTACCCGCGGCGAGCACACCGAGGCCGAGGGAGGCGTCTACGACATCTCCAACAAGAGGCGCATGGGACTCACCGAGTACGACGCGGTCAAGGAGATGTACGACGG
NW76_12_Argynnis_paphia                                GGAATGGGAGAcAAAGTCTCCTCAACCCTCTCCGGCCTCGAAGGCGAACTTAAGGGAACmTTCTACCCCCTGACTGGCATGTCCAAGGAGACCCAGCAGCAACTCATTGATGACCATTTCCTGTTyAAGGAAGGTGACCGTTTCCTCCAGGCTGCCAACGCTTGCCGTTTCTGGCCCACTGGCCGTGGTATCTACCACAATGAGAACAAGACTTTCCTGGTCTGGTGCAATGAGGAGGACCACCTCCGCATCATCTCCATGCAAATGGGTGGTGACCTGAAGCAGGTATACAAGAGGCTAGTGACCGCCGTCAACGACATCGAGAAGAGGATCCCCTTCTCCCACCACGACCGCCTCGGCTTCCTGACTTTCTGCCCCACCAATCTGGGAACAACCGTGCGTGCCTCCGTGCACATCAAGCTGCCCAAGCTGGCCGCCGACAAGGCTAAGCTGGAGGAGGTGGCTTCCAAATACCACTTGCAGGTGCGCGGCACCCGyGGCGAGCACACCGAGGCAGAGGGCGGTGTCTACGACATCTCCAACAAGAGACGCATGGGTCTCACCGAATACGATGCGGTCAAGGAGATGTACGACGG
NW84_5_Neptis_sappho                                   ????????????????????????????????????????????????????????????????????????????????????????????????????????????????????????????????????????????????????????????????????????????????????????????????????????????????????????????????????????????????????????????????????????????????????????????????????????????????????????????????????????????????????????????????????????????????????????????????????????????????????????????????????????????????????????????????????????????????????????????????????????????????????????????????????????????????????????????????????????????????????????????????????????????????????
NW90_14_Actinote_stratonice                            GAAATGGAAGAAAAAGTTGCAACAACCCTCTCTGGCCTGGAAGGCGAACTTAAGGGTACTTTTTACCCTCTGACTGGCATGTCCAAGGAAACCCAGCAGCAACTCATCGATGATCATTTCCTGTTCAAGGAAGGTGACCGTTTCCTCCAAGCTGCCAATGCTTGCCGCTTCTGGCCCTCTGGCCGTGGTATCTACCACAATGAAAACAAGACTTTCTTGGTTTGGTGCAATGAGGAAGATCACCTTCGTCTCATCTCCATGCAGATGGGCGGTGACCTGAAACAGATATACAAGAGGCTAGTGAATGCCGTCAACGATATTGAGAAAAGGATCCCGTTCTCCCACCATGACCGACTCGGTTTCCTTACTTTCTGCCCCTCCAACCTGGGAACCACTGTGCGTGCCTCTGTGCACATCAAGCTGCCTAAGCTCGCGGCCGACAAGGCAAAGCTCGAGGAAGTCGCTTCCAAATATCACCTGCAAGTCCGAGGCACCCGCGGAGAGCACACCGAGGCCGAGGGGGGCGTCTATGACATCTCTAACAAGAGGCGCATGGGTCTCACCGAGTACGACGCCGTCAAGGAGATGTACGACGG
NW95_16_Euphaedra_herberti                             GAAATGGAAGAGAAAGTCTCCACAACCCTTTCTGGCCTCGAAGGCGAACTCAAGGGTACCTTCTACCCCCTCACTGGCATGTCCAAGGAGACCCAGCAACAGCTCATTGATGACCACTTCCTCTTCAAGGAGGGTGACCGTTTCCTYCAGGCTGCTAACGCTTGCCGCTTCTGGCCCTCTGGTCGTGGTATCTACCACAATGAGAACAAGACYTTCCTTGTGTGGTGCAATGAAGAAGACCACCTTCGTATCATCTCCATGCAAATGGGTGGTGACCTCAAGCAAGTATACAAGAGGCTAGTGACTGCAGTTAATGACATTGAAAAGAGGATTCCCTTCTCTCACCACGACCGTCTTGGCTTCTTGACCTTCTGCCCCACCAACCWGGGAACCACCGTACGTGCTTCTGTGCACATCAAGCTGCCCAAGCTGGCCGCCGACAAGGCAAAGCTGGAAGAAGTCGCTTCCAAGTACCACTTGCAGGTACGCGGCACCCGCGGCGAGCACACGGAAGCCGAGGGCGGAGTCTACGACATCTCCAACAAGAGACGCATGGGCCTCACAGAGTACGACGCTGTCAAGGAGATGTACGACGG
NW97_2_Neptis_taiwana                                  GAAATGGAAGACAAAGTCTCCTCCACCCTCTCGGGCCTCGAAGGTGAACTCAAAGGCACCTTCTACCCTCTCACTGGCATGTCCAAGGAGACCCAGCAACAGCTTATCGATGACCACTTCCTCTTCAAGGAGGGCGATCGGTTCCTGCAGGCAGCCAACGCATGCCGTTTCTGGCCCACAGGACGTGGTATCTACCACAATGAGAACAAGACCTTCTTGGTGTGGTGCAATGAAGAGGACCATCTCCGCATCATCTCTATGCAGATGGGTGGTGACCTGAAGCAGGTGTACAAGAGGCTGGTGACAGCCGTCAACGACATCGAGAAGAGGATCCCCTTCTCTCACCATGACCGCCTTGGTTTCCTGACCTTCTGCCCCACCAACTTGGGTACGACAGTGCGCGCGTCGGTGCACATCAAGCTGCCCAAGCTGGCGGCGGACAAGGCCAAGCTGGAGGAGGTGGCCAGCAAGTACCACTTGCAGGTGCGCGGCACACGCGGCGAGCACACCGARGCCGAGGGYGGCGTCTAYGACATCTCCAACAAGCGCCGYAAGGGCCTCACGGAGTACGACGCGGTCAAGGAGATGTACGACGG
NW98_3_Neptis_ida                                      GAAATGGAAGACAAAGTCTCCTCCACCCTCTCCGGCCTTGAAGGTGAACTCAAGGGCACCTTCTATCCCCTCACTGGCATGTCCAAGGAGACCCAGCAACAACTCATTGATGACCACTTCCTCTTCAAGGAGGGTGACCGTTTCCTCCAGGCYGCCAATGCTTGCCGCTTCTGGCCCACCGGTCGTGGTATCTACCACAATGAGAACAAGACCTTCCTGGTGTGGTGCAATGAGGAGGACCATCTACGCATTATCTCTATGCAGATGGGCGGCGATCTGAAGCAGGTGTACAAGAGGCTGGTGACAGCTGTCAACGACATTGAGAAGAGGATCCCCTTCTCGCACCACGACCGGCTCGGGTTCCTCACATTCTGCCCCACCAACCTGGGCACGACGGTGCGCGCGTCGGTGCACATCAAGCTGCCCAAGCTGGCGGCGGACAAGGCCAAGCTGGAGGAGGTGGCCAGCAAGTACCACCTGCAGGTGCGCGGCACGCGTGGCGAGCACACTGAGGCCGAGGGCGGCGTCTACGACATCTCCAACAAGCGCCGCAGGGGCCTCACCGAGTACGACGCCGTCAAGGAGATGTACGACGG
NW99_10_Euriphene_tadema                               GAAATGGAAGAGAAAGTCTCCTCAACCCTTTCTGGCCTTGAAGGTGAACTTAAGGGTACCTTCTACCCCCTCACTGGCATGTCCAAGGAGACTCAGCAACAGCTCATTGATGACCACTTCCTCTTCAAGGAGGGTGACCGTTTCCTTCAGGCTGCCAATGCTTGCCGCTTCTGGCCCTCTGGTCGTGGTATYTACCACAATGAAAACAAGACCTTCCTT?????????????????????????????????????????????????????????????????????????????????????????????????????????????????????????????????????????????????????????????????????????????????????????????????????????????????????????????????????????????????????????????????????????????????????????????????????????????????????????????????????????????????????????????????????????????????????????
NW99_11_Euptera_elabontas                              GAAATGGAAAACAAAGTCTCCTCAACCCTTTCTGGCCTCGAAGGCGAACTCAAGGGTACCTTCTACCCCCTCACTGGCATGTCCAAGGAGACCCAGCAGCAACTCATCGATGACCACTTCCTCTTCAAGGARGGCGACCGCTTCCTCCAGGCTGCCAAYGCTTGCCGCTTCTGGCCCACCGGCCGTGGTATCTACCACAATGAGAACAAGACCTTCCTC?????????????????????????????????????????????????????????????????????????????????????????????????????????????????????????????????????????????????????????????????????????????????????????????????????????????????????????????????????????????????????????????????????????????????????????????????????????????????????????????????????????????????????????????????????????????????????????
NW99_4_Athyma_selenophora                              GAAATGGAAGAGAAAGTTTCCTCCACCCTCTCCGGCCTGGAAGGTGAACTCAAGGGTACCTTCTACCCTCTCACTGGCATGTCCAAGGAGACCCAGCAACAGCTCATCGATGACCACTTCCTCTTCAAGGAGGGTGACCGCTTCCTCCAGGCTGCCAATGCTTGCCGATTCTGGCCCTCTGGTCGTGGTATCTACCACAATGAGAACAAGACCTTCCTCGTGTGGTGCAATGAAGAGGACCACCTCCGCATCATCTCCATGCAAATGGGTGGTGACCTTAAACAAGTATACAAGAGGCTAGTGACAGCCGTCAATGATATTGAAAAGAGGATTCCCTTCTCCCATCATGATCGTCTTGGTTTCTTGACCTTCTGCCCCACCAACCTGGGAACAACTGTACGTGCTTCGGTGCACATCAAGCTGCCCAAACTGGCCGCTGACAAGGCAAAGTTGGAAGAAGTTGCTTCCAAGTACCACTTGCAGGTGCGCGGTACCCGCGGCGAGCACACCGAAGCAGAGGGCGGTGTCTACGACATCTCCAACAAGAGACGCATGGGTCTCACAGAGTACGACGCCGTCAAGGAGATGTACGACGG
NW99_7_Crenidomimas_concordia                          GAAATGGAAGACAAAGTCTCCTCAACCCTTTCTGGCCTTGAAGGTGAACTTAAGGGTACCTTCTACCCCCTCACTGGCATGTCCAAGGAGACCCAGCAACAGCTCATCGATGACCACTTCCTCTTCAAAGAGGGTGACCGTTTCCTTCAGGCCGCTAACGCTTGCCGCTTCTGGCCCACCGGTCGTGGTATCTACCACAACGAAAACAAGACCTTCCTTGTATGGTGCAATGAGGAGGACCACCTCCGTATCATCTCCATGCAAATGGGTGGTGACCTCAAACAGGTATACAAGAGGCTAGTGACTGCAGTCAATGACATTGAAAAGAGGATTCCCTTCTCTCACCACGACCGCCTCGGTTTCTTGACCTTCTGCCCCACCAACCTGGGAACAACTGTCCGCGCTTCGGTGCACATCAAGCTGCCTAAACTGGCTGCAGACAAGGCCAAGCTGGAGGAAGTGGCTTCCAAGTACCACTTGCAGGTCCGCGGCACCCGCGGCGAGCACACGGAGGCCGAGGGCGGCGTGTACGACATCTCCAACAAGAGGCGCATGGGTCTCACAGAGTACGACGCAGTGAAGGAGATGTACGACGG
NW99_8_Pseudacraea_poggei                              GAAATGGAAGAGAAAGTCTCCACCACCCTGTCCGGCCTCGAAGGCGAACTCAAGGGTACCTTCTACCCCCTCACCGGCATGTCCAAGGAGACCCAGCAGCAGCTCATCGATGACCACTTCCTCTTCAAGGAGGGCGACCGCTTCCTGCAGGCCGCCAACGCTTGCCGCTTCTGGCCCTCCGGACGCGGTATCTACCACAACGAGAACAAGACCTTCCTCGTGTGGTGCAACGAGGAGGACCACCTCCGTATCATTTCCATGCAGATGGGCGGCGACCTGAAGCAGGTGTACAAGAGGCTAGTGACGGCCGTCAACGACATCGAGAAGAGGATCCCCTTCTCGCACCACGACCGCCTCGGGTTCCTGACMTTCTGCCCCACCAACCTGGGCACCACCGTGCGCGCCTCCGTGCACATCAAGCTGCCCAAGCTGGCCGCCGACAAGGCCAAGCTGGAGGAGGTCGCGTCCAAGTACCACCTGCAGGTGCGCGGCACCCGCGGCGAGCACACCGAGGCCGAGGGCGGCGTGTACGACATCTCC????????????????????????????????????????????????????????
OB_060_Cymothoe_aramis                                 ????????????????????????????????????????????????????????????????????????????????????????????????????????????????????????????????????????????????????????????????????????????????????????????????????????????????????????????????????????????????????????????????????????????????????????????????????????????????????????????????????????????????????????????????????????????????????????????????????????????????????????????????????????????????????????????????????????????????????????????????????????????????????????????????????????????????????????????????????????????????????????????????????????????????????
PM12_04_Bebearia_cocalia                               ????????????????????????????????????????????????????????????????????????????????????????????????????????????????????????????????????????????????????????????????????????????????????????????????????????????????????????????????????????????????????????????????????????????????????????????????????????????????????????????????????????????????????????????????????????????????????????????????????????????????????????????????????????????????????????????????????????????????????????????????????????????????????????????????????????????????????????????????????????????????????????????????????????????????????
PM12_05_Euphaedra_imitans                              ????????????????????????????????????????????????????????????????????????????????????????????????????????????????????????????????????????????????????????????????????????????????????????????????????????????????????????????????????????????????????????????????????????????????????????????????????????????????????????????????????????????????????????????????????????????????????????????????????????????????????????????????????????????????????????????????????????????????????????????????????????????????????????????????????????????????????????????????????????????????????????????????????????????????????
PM12_13_Euryphura_chalcis                              ????????????????????????????????????????????????????????????????????????????????????????????????????????????????????????????????????????????????????????????????????????????????????????????????????????????????????????????????????????????????????????????????????????????????????????????????????????????????????????????????????????????????????????????????????????????????????????????????????????????????????????????????????????????????????????????????????????????????????????????????????????????????????????????????????????????????????????????????????????????????????????????????????????????????????
PM12_14_Euphaedra_kakamega                             ????????????????????????????????????????????????????????????????????????????????????????????????????????????????????????????????????????????????????????????????????????????????????????????????????????????????????????????????????????????????????????????????????????????????????????????????????????????????????????????????????????????????????????????????????????????????????????????????????????????????????????????????????????????????????????????????????????????????????????????????????????????????????????????????????????????????????????????????????????????????????????????????????????????????????
PM15_11_Neptis_satina                                  ????????????????????????????????????????????????????????????????????????????????????????????????????????????????????????????????????????????????????????????????????????????????????????????????????????????????????????????????????????????????????????????????????????????????????????????????????????????????????????????????????????????????????????????????????????????????????????????????????????????????????????????????????????????????????????????????????????????????????????????????????????????????????????????????????????????????????????????????????????????????????????????????????????????????????
PM15_12_Pantoporia_venilia                             GAAATGGAAGACAAAGTCTCCTCCACCCTCTCCGGCCTTGAAGGTGAACTCAAGGGCACCTTCTATCCCCTCACTGGCATGTCAAAGGAGACCCAGCAACAACTCATTGATGAYCACTTCCTCTTCAAGGAAGGAGACCGTTTCCTCCAGGCTGCCAACGCTTGCCGCTTCTGGCCCACTGGCCGTGGTATCTACCACAATGAGAACAAGACCTTCCTA?????????????????????????????????????????????????????????????????????????????????????????????????????????????????????????????????????????????????????????????????????????????????????????????????????????????????????????????????????????????????????????????????????????????????????????????????????????????????????????????????????????????????????????????????????????????????????????
PM16_01_Lamasia_lyncides                               GAAATGGAAGAGAAAGTTTCCTCCACCCTCTCTGGCCTCGAAGGAGAACTCAAGGGTACCTTCTACCCTCTCACTGGCATGTCCAAGGAAACTCAGCAACAGCTCATCGATGACCACTTCCTCTTCAAGGAGGGYGACCGCTTCCTCCAGGCTGCTAATGCTTGCCGATTCTGGCCCTCTGGCCGTGGTATCTACCACAATGAGAATAAGACCTTCCTTGTGTGGTGCAATGAAGAGGACCACCTTCGCATCATCTCCATGCAAATGGGCGGTGACCTTAAACAGGTATACAAGAGGCTAGTAACAGCCGTTAATGACATTGAAAAAAGGATTCCCTTCTCTCATCATGATCGTCTTGGATTCTTGACCTTCTGCCCCACCAACCTGGGAACAACTGTACGTGCCTCTGTGCACATTAAACTGCCCAAACTCGCCGCTGACAAGGCAAAGTTGGAGGAAGTCGCTTCCAAGTACCACTTGCAGGTGCGCGGCACCCGCGGCGAGCACACCGAGGCCGAAGGCGGTGTCTACGACATCTCCAACAAGAGACGTATGGGTCTCACAGAGTACGACGCTGTWAAGGAGATGTACGACGG
PM16_02_Sumalia_daraxa                                 GAAATGGAAGAGAAAGTCTCCTCCACCCTTTCCGGCCTTGAAGGTGAACTCAAGGGTACCTTCTACCCCCTCACTGGCATGTCCAAGGAAACTCAGCAACAGCTCATCGATGACCACTTCCTCTTCAAGGAGGGTGAYCGTTTCCTCCAGGCTGCCAATGCTTGCCGATTCTGGCCCTCTGGTCGTGGTATCTACCACAATGAGAACAAGACCTTCCTT?????????????????????????????????????????????????????????????????????????????????????????????????????????????????????????????????????????????????????????????????????????????????????????????????????????????????????????????????????????????????????????????????????????????????????????????????????????????????????????????????????????????????????????????????????????????????????????
PM16_03_Chalinga_pratti                                ????????????????????????????????????????????????????????????????????????????????????????????????????????????????????????????????????????????????????????????????????????????????????????????????????????????????????????????????????????????????????????????????????????????????????????????????????????????????????????????????????????????????????????????????????????????????????????????????????????????????????????????????????????????????????????????????????????????????????????????????????????????????????????????????????????????????????????????????????????????????????????????????????????????????????
PM16_04_Athyma_libnites                                GAAATGGAAGAGAAAGTCTCCTCCACCCTCTCCGGCCTTGAAGGTGAACTCAAGGGTACCTTCTACCCTCTCACTGGTATGTCCAAGGAAACTCAGCAACAGCTCATCGATGACCACTTCCTCTTCAAAGAGGGTGACCGCTTCCTCCAGGCTGCCAATGCTTGCCGATTCTGGCCCTCTGGTCGTGGTATTTACCACAATGAGAACAAGACCTTCCTC?????????????????????????????????????????????????????????????????????????????????????????????????????????????????????????????????????????????????????????????????????????????????????????????????????????????????????????????????????????????????????????????????????????????????????????????????????????????????????????????????????????????????????????????????????????????????????????
PM16_09_Abrota_ganga                                   GAAATGGAAGAAAAAGTATCCACAACACTTTCTGGCCTTGAAGGCGAACTCAAGGGAACCTTCTACCCCCTCACTGGCATGTCCAAGGAGACACAGCAACAGCTGATTGATGATCACTTCCTCTTCAAAGAGGGTGACCGTTTCCTTCAGGCTGCCAATGCTTGCCGCTTCTGGCCCTCTGGCCGTGGTATTTACCACAATGAAAACAAGACCTTCCTT?????????????????????????????????????????????????????????????????????????????????????????????????????????????????????????????????????????????????????????????????????????????????????????????????????????????????????????????????????????????????????????????????????????????????????????????????????????????????????????????????????????????????????????????????????????????????????????
PM16_13_Neptis_anjana                                  ????????????????????????????????????????????????????????????????????????????????????????????????????????????????????????????????????????????????????????????????????????????????????????????????????????????????????????????????????????????????????????????????????????????????????????????????????????????????????????????????????????????????????????????????????????????????????????????????????????????????????????????????????????????????????????????????????????????????????????????????????????????????????????????????????????????????????????????????????????????????????????????????????????????????????
PM16_15_Parasarpa_dudu                                 ????????????????????????????????????????????????????????????????????????????????????????????????????????????????????????????????????????????????????????????????????????????????????????????????????????????????????????????????????????????????????????????????????????????????????????????????????????????????????????????????????????????????????????????????????????????????????????????????????????????????????????????????????????????????????????????????????????????????????????????????????????????????????????????????????????????????????????????????????????????????????????????????????????????????????
PM16_18_Limenitis_disjuncta                            ????????????????????????????????????????????????????????????????????????????????????????????????????????????????????????????????????????????????????????????????????????????????????????????????????????????????????????????????????????????????????????????????????????????????????????????????????????????????????????????????????????????????????????????????????????????????????????????????????????????????????????????????????????????????????????????????????????????????????????????????????????????????????????????????????????????????????????????????????????????????????????????????????????????????????
PM16_19_Euthaliopsis_aetion                            GAAATGGAAGACAAAGTTTCCTCAACCCTCTCTGGCCTCGAAGGCGAACTCAAGGGTACCTTCTACCCCCTCACTGGCATGTCCAAGGAGACCCAGCAACAGCTCATCGATGACCACTTCCTCTTCAAGGAGGGTGACCGCTTCCTCCAGGCTGCTAACGCTTGCCGCTTCTGGCCCACTGGCCGTGGTATCTACCACAACGAGAACAAGACCTTCCTT?????????????????????????????????????????????????????????????????????????????????????????????????????????????????????????????????????????????????????????????????????????????????????????????????????????????????????????????????????????????????????????????????????????????????????????????????????????????????????????????????????????????????????????????????????????????????????????
RV_060_Cymothoe_jodutta                                ????????????????????????????????????????????????????????????????????????????????????????????????????????????????????????????????????????????????????????????????????????????????????????????????????????????????????????????????????????????????????????????????????????????????????????????????????????????????????????????????????????????????????????????????????????????????????????????????????????????????????????????????????????????????????????????????????????????????????????????????????????????????????????????????????????????????????????????????????????????????????????????????????????????????????
RV_226_Cymothoe_herminia                               ????????????????????????????????????????????????????????????????????????????????????????????????????????????????????????????????????????????????????????????????????????????????????????????????????????????????????????????????????????????????????????????????????????????????????????????????????????????????????????????????????????????????????????????????????????????????????????????????????????????????????????????????????????????????????????????????????????????????????????????????????????????????????????????????????????????????????????????????????????????????????????????????????????????????????
RV_332_Cymothoe_confusa                                ????????????????????????????????????????????????????????????????????????????????????????????????????????????????????????????????????????????????????????????????????????????????????????????????????????????????????????????????????????????????????????????????????????????????????????????????????????????????????????????????????????????????????????????????????????????????????????????????????????????????????????????????????????????????????????????????????????????????????????????????????????????????????????????????????????????????????????????????????????????????????????????????????????????????????
RV_386_Cymothoe_beckeri                                ????????????????????????????????????????????????????????????????????????????????????????????????????????????????????????????????????????????????????????????????????????????????????????????????????????????????????????????????????????????????????????????????????????????????????????????????????????????????????????????????????????????????????????????????????????????????????????????????????????????????????????????????????????????????????????????????????????????????????????????????????????????????????????????????????????????????????????????????????????????????????????????????????????????????????
RV_390_Cymothoe_hobarti                                ????????????????????????????????????????????????????????????????????????????????????????????????????????????????????????????????????????????????????????????????????????????????????????????????????????????????????????????????????????????????????????????????????????????????????????????????????????????????????????????????????????????????????????????????????????????????????????????????????????????????????????????????????????????????????????????????????????????????????????????????????????????????????????????????????????????????????????????????????????????????????????????????????????????????????
RV_392_Cymothoe_lurida                                 ????????????????????????????????????????????????????????????????????????????????????????????????????????????????????????????????????????????????????????????????????????????????????????????????????????????????????????????????????????????????????????????????????????????????????????????????????????????????????????????????????????????????????????????????????????????????????????????????????????????????????????????????????????????????????????????????????????????????????????????????????????????????????????????????????????????????????????????????????????????????????????????????????????????????????
RW_030_Cymothoe_indamora                               ????????????????????????????????????????????????????????????????????????????????????????????????????????????????????????????????????????????????????????????????????????????????????????????????????????????????????????????????????????????????????????????????????????????????????????????????????????????????????????????????????????????????????????????????????????????????????????????????????????????????????????????????????????????????????????????????????????????????????????????????????????????????????????????????????????????????????????????????????????????????????????????????????????????????????
SPM001_Limenitis_archippus                             ????????????????????????????????????????????????????????????????????????????????????????????????????????????????????????????????????????????????????????????????????????????????????????????????????????????????????????????????????????????????????????????????????????????????????????????????????????????????????????????????????????????????????????????????????????????????????????????????????????????????????????????????????????????????????????????????????????????????????????????????????????????????????????????????????????????????????????????????????????????????????????????????????????????????????
SPM004_Limenitis_lorquini                              ????????????????????????????????????????????????????????????????????????????????????????????????????????????????????????????????????????????????????????????????????????????????????????????????????????????????????????????????????????????????????????????????????????????????????????????????????????????????????????????????????????????????????????????????????????????????????????????????????????????????????????????????????????????????????????????????????????????????????????????????????????????????????????????????????????????????????????????????????????????????????????????????????????????????????
SPM006_Limenitis_weidemeyerii                          ????????????????????????????????????????????????????????????????????????????????????????????????????????????????????????????????????????????????????????????????????????????????????????????????????????????????????????????????????????????????????????????????????????????????????????????????????????????????????????????????????????????????????????????????????????????????????????????????????????????????????????????????????????????????????????????????????????????????????????????????????????????????????????????????????????????????????????????????????????????????????????????????????????????????????
SPM008_Limenitis_arthemis                              ????????????????????????????????????????????????????????????????????????????????????????????????????????????????????????????????????????????????????????????????????????????????????????????????????????????????????????????????????????????????????????????????????????????????????????????????????????????????????????????????????????????????????????????????????????????????????????????????????????????????????????????????????????????????????????????????????????????????????????????????????????????????????????????????????????????????????????????????????????????????????????????????????????????????????
SPM023_Limenitis_amphyssa                              ????????????????????????????????????????????????????????????????????????????????????????????????????????????????????????????????????????????????????????????????????????????????????????????????????????????????????????????????????????????????????????????????????????????????????????????????????????????????????????????????????????????????????????????????????????????????????????????????????????????????????????????????????????????????????????????????????????????????????????????????????????????????????????????????????????????????????????????????????????????????????????????????????????????????????
SPM024_Limenitis_moltrechti                            ????????????????????????????????????????????????????????????????????????????????????????????????????????????????????????????????????????????????????????????????????????????????????????????????????????????????????????????????????????????????????????????????????????????????????????????????????????????????????????????????????????????????????????????????????????????????????????????????????????????????????????????????????????????????????????????????????????????????????????????????????????????????????????????????????????????????????????????????????????????????????????????????????????????????????
SPM025_Limenitis_helmanni                              ????????????????????????????????????????????????????????????????????????????????????????????????????????????????????????????????????????????????????????????????????????????????????????????????????????????????????????????????????????????????????????????????????????????????????????????????????????????????????????????????????????????????????????????????????????????????????????????????????????????????????????????????????????????????????????????????????????????????????????????????????????????????????????????????????????????????????????????????????????????????????????????????????????????????????
SPM027_Limenitis_homeyeri                              ????????????????????????????????????????????????????????????????????????????????????????????????????????????????????????????????????????????????????????????????????????????????????????????????????????????????????????????????????????????????????????????????????????????????????????????????????????????????????????????????????????????????????????????????????????????????????????????????????????????????????????????????????????????????????????????????????????????????????????????????????????????????????????????????????????????????????????????????????????????????????????????????????????????????????
SPM029_Limenitis_camilla                               ????????????????????????????????????????????????????????????????????????????????????????????????????????????????????????????????????????????????????????????????????????????????????????????????????????????????????????????????????????????????????????????????????????????????????????????????????????????????????????????????????????????????????????????????????????????????????????????????????????????????????????????????????????????????????????????????????????????????????????????????????????????????????????????????????????????????????????????????????????????????????????????????????????????????????
SPM031_Limenitis_populi                                ????????????????????????????????????????????????????????????????????????????????????????????????????????????????????????????????????????????????????????????????????????????????????????????????????????????????????????????????????????????????????????????????????????????????????????????????????????????????????????????????????????????????????????????????????????????????????????????????????????????????????????????????????????????????????????????????????????????????????????????????????????????????????????????????????????????????????????????????????????????????????????????????????????????????????
SPM036_Limenitis_doerriesi                             ????????????????????????????????????????????????????????????????????????????????????????????????????????????????????????????????????????????????????????????????????????????????????????????????????????????????????????????????????????????????????????????????????????????????????????????????????????????????????????????????????????????????????????????????????????????????????????????????????????????????????????????????????????????????????????????????????????????????????????????????????????????????????????????????????????????????????????????????????????????????????????????????????????????????????
SPM040_Moduza_pintuyana                                ????????????????????????????????????????????????????????????????????????????????????????????????????????????????????????????????????????????????????????????????????????????????????????????????????????????????????????????????????????????????????????????????????????????????????????????????????????????????????????????????????????????????????????????????????????????????????????????????????????????????????????????????????????????????????????????????????????????????????????????????????????????????????????????????????????????????????????????????????????????????????????????????????????????????????
SPM044_Auzakia_danava                                  ????????????????????????????????????????????????????????????????????????????????????????????????????????????????????????????????????????????????????????????????????????????????????????????????????????????????????????????????????????????????????????????????????????????????????????????????????????????????????????????????????????????????????????????????????????????????????????????????????????????????????????????????????????????????????????????????????????????????????????????????????????????????????????????????????????????????????????????????????????????????????????????????????????????????????
SPM046_Pandita_sinope                                  ????????????????????????????????????????????????????????????????????????????????????????????????????????????????????????????????????????????????????????????????????????????????????????????????????????????????????????????????????????????????????????????????????????????????????????????????????????????????????????????????????????????????????????????????????????????????????????????????????????????????????????????????????????????????????????????????????????????????????????????????????????????????????????????????????????????????????????????????????????????????????????????????????????????????????
SPM047_Parasarpa_zayla                                 ????????????????????????????????????????????????????????????????????????????????????????????????????????????????????????????????????????????????????????????????????????????????????????????????????????????????????????????????????????????????????????????????????????????????????????????????????????????????????????????????????????????????????????????????????????????????????????????????????????????????????????????????????????????????????????????????????????????????????????????????????????????????????????????????????????????????????????????????????????????????????????????????????????????????????
SPM051_Pantoporia_venilia                              ????????????????????????????????????????????????????????????????????????????????????????????????????????????????????????????????????????????????????????????????????????????????????????????????????????????????????????????????????????????????????????????????????????????????????????????????????????????????????????????????????????????????????????????????????????????????????????????????????????????????????????????????????????????????????????????????????????????????????????????????????????????????????????????????????????????????????????????????????????????????????????????????????????????????????
SS_041_Cymothoe_adela                                  ????????????????????????????????????????????????????????????????????????????????????????????????????????????????????????????????????????????????????????????????????????????????????????????????????????????????????????????????????????????????????????????????????????????????????????????????????????????????????????????????????????????????????????????????????????????????????????????????????????????????????????????????????????????????????????????????????????????????????????????????????????????????????????????????????????????????????????????????????????????????????????????????????????????????????
SW_005_Cymothoe_alcimeda                               ????????????????????????????????????????????????????????????????????????????????????????????????????????????????????????????????????????????????????????????????????????????????????????????????????????????????????????????????????????????????????????????????????????????????????????????????????????????????????????????????????????????????????????????????????????????????????????????????????????????????????????????????????????????????????????????????????????????????????????????????????????????????????????????????????????????????????????????????????????????????????????????????????????????????????
TL_011_Cymothoe_althea                                 ????????????????????????????????????????????????????????????????????????????????????????????????????????????????????????????????????????????????????????????????????????????????????????????????????????????????????????????????????????????????????????????????????????????????????????????????????????????????????????????????????????????????????????????????????????????????????????????????????????????????????????????????????????????????????????????????????????????????????????????????????????????????????????????????????????????????????????????????????????????????????????????????????????????????????
TL_031_Cymothoe_druryi                                 ????????????????????????????????????????????????????????????????????????????????????????????????????????????????????????????????????????????????????????????????????????????????????????????????????????????????????????????????????????????????????????????????????????????????????????????????????????????????????????????????????????????????????????????????????????????????????????????????????????????????????????????????????????????????????????????????????????????????????????????????????????????????????????????????????????????????????????????????????????????????????????????????????????????????????
UN0734_Athyma_perius                                   ????????????????????????????????????????????????????????????????????????????????????????????????????????????????????????????????????????????????????????????????????????????????????????????????????????????????????????????????????????????????????????????????????????????????????????????????????????????????????????????????????????????????????????????????????????????????????????????????????????????????????????????????????????????????????????????????????????????????????????????????????????????????????????????????????????????????????????????????????????????????????????????????????????????????????
UN0745_Tanaecia_flora                                  ????????????????????????????????????????????????????????????????????????????????????????????????????????????????????????????????????????????????????????????????????????????????????????????????????????????????????????????????????????????????????????????????????????????????????????????????????????????????????????????????????????????????????????????????????????????????????????????????????????????????????????????????????????????????????????????????????????????????????????????????????????????????????????????????????????????????????????????????????????????????????????????????????????????????????
UN0746_Athyma_ranga                                    ????????????????????????????????????????????????????????????????????????????????????????????????????????????????????????????????????????????????????????????????????????????????????????????????????????????????????????????????????????????????????????????????????????????????????????????????????????????????????????????????????????????????????????????????????????????????????????????????????????????????????????????????????????????????????????????????????????????????????????????????????????????????????????????????????????????????????????????????????????????????????????????????????????????????????
UN0747_Athyma_selenophora                              ????????????????????????????????????????????????????????????????????????????????????????????????????????????????????????????????????????????????????????????????????????????????????????????????????????????????????????????????????????????????????????????????????????????????????????????????????????????????????????????????????????????????????????????????????????????????????????????????????????????????????????????????????????????????????????????????????????????????????????????????????????????????????????????????????????????????????????????????????????????????????????????????????????????????????
UN0765_Euphaedra_spatiosa                              ????????????????????????????????????????????????????????????????????????????????????????????????????????????????????????????????????????????????????????????????????????????????????????????????????????????????????????????????????????????????????????????????????????????????????????????????????????????????????????????????????????????????????????????????????????????????????????????????????????????????????????????????????????????????????????????????????????????????????????????????????????????????????????????????????????????????????????????????????????????????????????????????????????????????????
UN0771_Euphaedra_alacris                               ????????????????????????????????????????????????????????????????????????????????????????????????????????????????????????????????????????????????????????????????????????????????????????????????????????????????????????????????????????????????????????????????????????????????????????????????????????????????????????????????????????????????????????????????????????????????????????????????????????????????????????????????????????????????????????????????????????????????????????????????????????????????????????????????????????????????????????????????????????????????????????????????????????????????????
UN0813_Euriphene_ribensis                              ????????????????????????????????????????????????????????????????????????????????????????????????????????????????????????????????????????????????????????????????????????????????????????????????????????????????????????????????????????????????????????????????????????????????????????????????????????????????????????????????????????????????????????????????????????????????????????????????????????????????????????????????????????????????????????????????????????????????????????????????????????????????????????????????????????????????????????????????????????????????????????????????????????????????????

[CAD]
BD001_Lexias_sp                                        ??????????????????????????????????????????????????????????????????????????????????????????????????????????????????????????????????????????????????????????????????????????????????????????????????????????????????????????????????????????????????????????????????????????????????????????????????????????????????????????????????????????????????????????????????????????????????????????????????????????????????????????????????????????????????????????????????????????????????????????????????????????????????????????????????????????????????????????????????????????????????????????????????????????????????????????????????????????????????????????????????????????????????????????????????????????????????????????????????????????????????????????????????????????????????????????????????????????????????????????????????????????????????????????????????????????????????
BD005_Neptis_sp                                        ??????????????????????????????????????????????????????????????????????????????????????????????????????????????????????????????????????????????????????????????????????????????????????????????????????????????????????????????????????????????????????????????????????????????????????????????????????????????????????????????????????????????????????????????????????????????????????????????????????????????????????????????????????????????????????????????????????????????????????????????????????????????????????????????????????????????????????????????????????????????????????????????????????????????????????????????????????????????????????????????????????????????????????????????????????????????????????????????????????????????????????????????????????????????????????????????????????????????????????????????????????????????????????????????????????????????????
BD008_Neptis_sp                                        ??????????????????????????????????????????????????????????????????????????????????????????????????????????????????????????????????????????????????????????????????????????????????????????????????????????????????????????????????????????????????????????????????????????????????????????????????????????????????????????????????????????????????????????????????????????????????????????????????????????????????????????????????????????????????????????????????????????????????????????????????????????????????????????????????????????????????????????????????????????????????????????????????????????????????????????????????????????????????????????????????????????????????????????????????????????????????????????????????????????????????????????????????????????????????????????????????????????????????????????????????????????????????????????????????????????????????
BD009_Athyma_sp                                        ??????????????????????????????????????????????????????????????????????????????????????????????????????????????????????????????????????????????????????????????????????????????????????????????????????????????????????????????????????????????????????????????????????????????????????????????????????????????????????????????????????????????????????????????????????????????????????????????????????????????????????????????????????????????????????????????????????????????????????????????????????????????????????????????????????????????????????????????????????????????????????????????????????????????????????????????????????????????????????????????????????????????????????????????????????????????????????????????????????????????????????????????????????????????????????????????????????????????????????????????????????????????????????????????????????????????????
BD011_Tanaecia_lepidea                                 ??????????????????????????????????????????????????????????????????????????????????????????????????????????????????????????????????????????????????????????????????????????????????????????????????????????????????????????????????????????????????????????????????????????????????????????????????????????????????????????????????????????????????????????????????????????????????????????????????????????????????????????????????????????????????????????????????????????????????????????????????????????????????????????????????????????????????????????????????????????????????????????????????????????????????????????????????????????????????????????????????????????????????????????????????????????????????????????????????????????????????????????????????????????????????????????????????????????????????????????????????????????????????????????????????????????????????
BD014_Tacola_larymna                                   ??????????????????????????????????????????????????????????????????????????????????????????????????????????????????????????????????????????????????????????????????????????????????????????????????????????????????????????????????????????????????????????????????????????????????????????????????????????????????????????????????????????????????????????????????????????????????????????????????????????????????????????????????????????????????????????????????????????????????????????????????????????????????????????????????????????????????????????????????????????????????????????????????????????????????????????????????????????????????????????????????????????????????????????????????????????????????????????????????????????????????????????????????????????????????????????????????????????????????????????????????????????????????????????????????????????????????
CREO_100_Cymothoe_mabillei                             ??????????????????????????????????????????????????????????????????????????????????????????????????????????????????????????????????????????????????????????????????????????????????????????????????????????????????????????????????????????????????????????????????????????????????????????????????????????????????????????????????????????????????????????????????????????????????????????????????????????????????????????????????????????????????????????????????????????????????????????????????????????????????????????????????????????????????????????????????????????????????????????????????????????????????????????????????????????????????????????????????????????????????????????????????????????????????????????????????????????????????????????????????????????????????????????????????????????????????????????????????????????????????????????????????????????????????
CREO_119_Cymothoe_fumana                               ??????????????????????????????????????????????????????????????????????????????????????????????????????????????????????????????????????????????????????????????????????????????????????????????????????????????????????????????????????????????????????????????????????????????????????????????????????????????????????????????????????????????????????????????????????????????????????????????????????????????????????????????????????????????????????????????????????????????????????????????????????????????????????????????????????????????????????????????????????????????????????????????????????????????????????????????????????????????????????????????????????????????????????????????????????????????????????????????????????????????????????????????????????????????????????????????????????????????????????????????????????????????????????????????????????????????????
FM_008_Cymothoe_hesiodotus                             ??????????????????????????????????????????????????????????????????????????????????????????????????????????????????????????????????????????????????????????????????????????????????????????????????????????????????????????????????????????????????????????????????????????????????????????????????????????????????????????????????????????????????????????????????????????????????????????????????????????????????????????????????????????????????????????????????????????????????????????????????????????????????????????????????????????????????????????????????????????????????????????????????????????????????????????????????????????????????????????????????????????????????????????????????????????????????????????????????????????????????????????????????????????????????????????????????????????????????????????????????????????????????????????????????????????????????
FM_110_Bebearia_carshena                               ??????????????????????????????????????????????????????????????????????????????????????????????????????????????????????????????????????????????????????????????????????????????????????????????????????????????????????????????????????????????????????????????????????????????????????????????????????????????????????????????????????????????????????????????????????????????????????????????????????????????????????????????????????????????????????????????????????????????????????????????????????????????????????????????????????????????????????????????????????????????????????????????????????????????????????????????????????????????????????????????????????????????????????????????????????????????????????????????????????????????????????????????????????????????????????????????????????????????????????????????????????????????????????????????????????????????????
FM_112_Bebearia_tentyris                               ??????????????????????????????????????????????????????????????????????????????????????????????????????????????????????????????????????????????????????????????????????????????????????????????????????????????????????????????????????????????????????????????????????????????????????????????????????????????????????????????????????????????????????????????????????????????????????????????????????????????????????????????????????????????????????????????????????????????????????????????????????????????????????????????????????????????????????????????????????????????????????????????????????????????????????????????????????????????????????????????????????????????????????????????????????????????????????????????????????????????????????????????????????????????????????????????????????????????????????????????????????????????????????????????????????????????????
FM_113_Bebearia_zonara                                 ??????????????????????????????????????????????????????????????????????????????????????????????????????????????????????????????????????????????????????????????????????????????????????????????????????????????????????????????????????????????????????????????????????????????????????????????????????????????????????????????????????????????????????????????????????????????????????????????????????????????????????????????????????????????????????????????????????????????????????????????????????????????????????????????????????????????????????????????????????????????????????????????????????????????????????????????????????????????????????????????????????????????????????????????????????????????????????????????????????????????????????????????????????????????????????????????????????????????????????????????????????????????????????????????????????????????????
FM_115_Euriphene_tadema                                ??????????????????????????????????????????????????????????????????????????????????????????????????????????????????????????????????????????????????????????????????????????????????????????????????????????????????????????????????????????????????????????????????????????????????????????????????????????????????????????????????????????????????????????????????????????????????????????????????????????????????????????????????????????????????????????????????????????????????????????????????????????????????????????????????????????????????????????????????????????????????????????????????????????????????????????????????????????????????????????????????????????????????????????????????????????????????????????????????????????????????????????????????????????????????????????????????????????????????????????????????????????????????????????????????????????????????
FM_117_Euriphene_6                                     ??????????????????????????????????????????????????????????????????????????????????????????????????????????????????????????????????????????????????????????????????????????????????????????????????????????????????????????????????????????????????????????????????????????????????????????????????????????????????????????????????????????????????????????????????????????????????????????????????????????????????????????????????????????????????????????????????????????????????????????????????????????????????????????????????????????????????????????????????????????????????????????????????????????????????????????????????????????????????????????????????????????????????????????????????????????????????????????????????????????????????????????????????????????????????????????????????????????????????????????????????????????????????????????????????????????????????
FM_118_Bebearia_oxione                                 ??????????????????????????????????????????????????????????????????????????????????????????????????????????????????????????????????????????????????????????????????????????????????????????????????????????????????????????????????????????????????????????????????????????????????????????????????????????????????????????????????????????????????????????????????????????????????????????????????????????????????????????????????????????????????????????????????????????????????????????????????????????????????????????????????????????????????????????????????????????????????????????????????????????????????????????????????????????????????????????????????????????????????????????????????????????????????????????????????????????????????????????????????????????????????????????????????????????????????????????????????????????????????????????????????????????????????
FM_120_Euriphene_5                                     ??????????????????????????????????????????????????????????????????????????????????????????????????????????????????????????????????????????????????????????????????????????????????????????????????????????????????????????????????????????????????????????????????????????????????????????????????????????????????????????????????????????????????????????????????????????????????????????????????????????????????????????????????????????????????????????????????????????????????????????????????????????????????????????????????????????????????????????????????????????????????????????????????????????????????????????????????????????????????????????????????????????????????????????????????????????????????????????????????????????????????????????????????????????????????????????????????????????????????????????????????????????????????????????????????????????????????
FM_121_Euriphene_4                                     ??????????????????????????????????????????????????????????????????????????????????????????????????????????????????????????????????????????????????????????????????????????????????????????????????????????????????????????????????????????????????????????????????????????????????????????????????????????????????????????????????????????????????????????????????????????????????????????????????????????????????????????????????????????????????????????????????????????????????????????????????????????????????????????????????????????????????????????????????????????????????????????????????????????????????????????????????????????????????????????????????????????????????????????????????????????????????????????????????????????????????????????????????????????????????????????????????????????????????????????????????????????????????????????????????????????????????
FM_139_Bebearia_flaminia                               ??????????????????????????????????????????????????????????????????????????????????????????????????????????????????????????????????????????????????????????????????????????????????????????????????????????????????????????????????????????????????????????????????????????????????????????????????????????????????????????????????????????????????????????????????????????????????????????????????????????????????????????????????????????????????????????????????????????????????????????????????????????????????????????????????????????????????????????????????????????????????????????????????????????????????????????????????????????????????????????????????????????????????????????????????????????????????????????????????????????????????????????????????????????????????????????????????????????????????????????????????????????????????????????????????????????????????
FM_145_Euriphene_barombina                             ??????????????????????????????????????????????????????????????????????????????????????????????????????????????????????????????????????????????????????????????????????????????????????????????????????????????????????????????????????????????????????????????????????????????????????????????????????????????????????????????????????????????????????????????????????????????????????????????????????????????????????????????????????????????????????????????????????????????????????????????????????????????????????????????????????????????????????????????????????????????????????????????????????????????????????????????????????????????????????????????????????????????????????????????????????????????????????????????????????????????????????????????????????????????????????????????????????????????????????????????????????????????????????????????????????????????????
FM_147_Catuna_niji                                     ??????????????????????????????????????????????????????????????????????????????????????????????????????????????????????????????????????????????????????????????????????????????????????????????????????????????????????????????????????????????????????????????????????????????????????????????????????????????????????????????????????????????????????????????????????????????????????????????????????????????????????????????????????????????????????????????????????????????????????????????????????????????????????????????????????????????????????????????????????????????????????????????????????????????????????????????????????????????????????????????????????????????????????????????????????????????????????????????????????????????????????????????????????????????????????????????????????????????????????????????????????????????????????????????????????????????????
FM_155_Euriphene_7                                     ??????????????????????????????????????????????????????????????????????????????????????????????????????????????????????????????????????????????????????????????????????????????????????????????????????????????????????????????????????????????????????????????????????????????????????????????????????????????????????????????????????????????????????????????????????????????????????????????????????????????????????????????????????????????????????????????????????????????????????????????????????????????????????????????????????????????????????????????????????????????????????????????????????????????????????????????????????????????????????????????????????????????????????????????????????????????????????????????????????????????????????????????????????????????????????????????????????????????????????????????????????????????????????????????????????????????????
FM_183_Cymothoe_reginaeelisabethae                     ??????????????????????????????????????????????????????????????????????????????????????????????????????????????????????????????????????????????????????????????????????????????????????????????????????????????????????????????????????????????????????????????????????????????????????????????????????????????????????????????????????????????????????????????????????????????????????????????????????????????????????????????????????????????????????????????????????????????????????????????????????????????????????????????????????????????????????????????????????????????????????????????????????????????????????????????????????????????????????????????????????????????????????????????????????????????????????????????????????????????????????????????????????????????????????????????????????????????????????????????????????????????????????????????????????????????????
FM_64_Euphaedra_adonina                                ??????????????????????????????????????????????????????????????????????????????????????????????????????????????????????????????????????????????????????????????????????????????????????????????????????????????????????????????????????????????????????????????????????????????????????????????????????????????????????????????????????????????????????????????????????????????????????????????????????????????????????????????????????????????????????????????????????????????????????????????????????????????????????????????????????????????????????????????????????????????????????????????????????????????????????????????????????????????????????????????????????????????????????????????????????????????????????????????????????????????????????????????????????????????????????????????????????????????????????????????????????????????????????????????????????????????????
FM_68_Euphaedra_hewitsoni                              ??????????????????????????????????????????????????????????????????????????????????????????????????????????????????????????????????????????????????????????????????????????????????????????????????????????????????????????????????????????????????????????????????????????????????????????????????????????????????????????????????????????????????????????????????????????????????????????????????????????????????????????????????????????????????????????????????????????????????????????????????????????????????????????????????????????????????????????????????????????????????????????????????????????????????????????????????????????????????????????????????????????????????????????????????????????????????????????????????????????????????????????????????????????????????????????????????????????????????????????????????????????????????????????????????????????????????
FM_70_Euphaedra_permixtum                              ??????????????????????????????????????????????????????????????????????????????????????????????????????????????????????????????????????????????????????????????????????????????????????????????????????????????????????????????????????????????????????????????????????????????????????????????????????????????????????????????????????????????????????????????????????????????????????????????????????????????????????????????????????????????????????????????????????????????????????????????????????????????????????????????????????????????????????????????????????????????????????????????????????????????????????????????????????????????????????????????????????????????????????????????????????????????????????????????????????????????????????????????????????????????????????????????????????????????????????????????????????????????????????????????????????????????????
FM_72_Euphaedra_hollandi                               ??????????????????????????????????????????????????????????????????????????????????????????????????????????????????????????????????????????????????????????????????????????????????????????????????????????????????????????????????????????????????????????????????????????????????????????????????????????????????????????????????????????????????????????????????????????????????????????????????????????????????????????????????????????????????????????????????????????????????????????????????????????????????????????????????????????????????????????????????????????????????????????????????????????????????????????????????????????????????????????????????????????????????????????????????????????????????????????????????????????????????????????????????????????????????????????????????????????????????????????????????????????????????????????????????????????????????
FM_89_Bebearia_absolon                                 ??????????????????????????????????????????????????????????????????????????????????????????????????????????????????????????????????????????????????????????????????????????????????????????????????????????????????????????????????????????????????????????????????????????????????????????????????????????????????????????????????????????????????????????????????????????????????????????????????????????????????????????????????????????????????????????????????????????????????????????????????????????????????????????????????????????????????????????????????????????????????????????????????????????????????????????????????????????????????????????????????????????????????????????????????????????????????????????????????????????????????????????????????????????????????????????????????????????????????????????????????????????????????????????????????????????????????
FM_93_Catuna_oberthueri                                ??????????????????????????????????????????????????????????????????????????????????????????????????????????????????????????????????????????????????????????????????????????????????????????????????????????????????????????????????????????????????????????????????????????????????????????????????????????????????????????????????????????????????????????????????????????????????????????????????????????????????????????????????????????????????????????????????????????????????????????????????????????????????????????????????????????????????????????????????????????????????????????????????????????????????????????????????????????????????????????????????????????????????????????????????????????????????????????????????????????????????????????????????????????????????????????????????????????????????????????????????????????????????????????????????????????????????
FM_96_Euriphene_goniogramma                            ??????????????????????????????????????????????????????????????????????????????????????????????????????????????????????????????????????????????????????????????????????????????????????????????????????????????????????????????????????????????????????????????????????????????????????????????????????????????????????????????????????????????????????????????????????????????????????????????????????????????????????????????????????????????????????????????????????????????????????????????????????????????????????????????????????????????????????????????????????????????????????????????????????????????????????????????????????????????????????????????????????????????????????????????????????????????????????????????????????????????????????????????????????????????????????????????????????????????????????????????????????????????????????????????????????????????????
GW_12490_Cymothoe_harmilla                             ??????????????????????????????????????????????????????????????????????????????????????????????????????????????????????????????????????????????????????????????????????????????????????????????????????????????????????????????????????????????????????????????????????????????????????????????????????????????????????????????????????????????????????????????????????????????????????????????????????????????????????????????????????????????????????????????????????????????????????????????????????????????????????????????????????????????????????????????????????????????????????????????????????????????????????????????????????????????????????????????????????????????????????????????????????????????????????????????????????????????????????????????????????????????????????????????????????????????????????????????????????????????????????????????????????????????????
GW_13018_Cymothoe_collarti                             ??????????????????????????????????????????????????????????????????????????????????????????????????????????????????????????????????????????????????????????????????????????????????????????????????????????????????????????????????????????????????????????????????????????????????????????????????????????????????????????????????????????????????????????????????????????????????????????????????????????????????????????????????????????????????????????????????????????????????????????????????????????????????????????????????????????????????????????????????????????????????????????????????????????????????????????????????????????????????????????????????????????????????????????????????????????????????????????????????????????????????????????????????????????????????????????????????????????????????????????????????????????????????????????????????????????????????
GW_14794_Cymothoe_haynae                               ??????????????????????????????????????????????????????????????????????????????????????????????????????????????????????????????????????????????????????????????????????????????????????????????????????????????????????????????????????????????????????????????????????????????????????????????????????????????????????????????????????????????????????????????????????????????????????????????????????????????????????????????????????????????????????????????????????????????????????????????????????????????????????????????????????????????????????????????????????????????????????????????????????????????????????????????????????????????????????????????????????????????????????????????????????????????????????????????????????????????????????????????????????????????????????????????????????????????????????????????????????????????????????????????????????????????????
GW_4401_Cymothoe_capella                               ??????????????????????????????????????????????????????????????????????????????????????????????????????????????????????????????????????????????????????????????????????????????????????????????????????????????????????????????????????????????????????????????????????????????????????????????????????????????????????????????????????????????????????????????????????????????????????????????????????????????????????????????????????????????????????????????????????????????????????????????????????????????????????????????????????????????????????????????????????????????????????????????????????????????????????????????????????????????????????????????????????????????????????????????????????????????????????????????????????????????????????????????????????????????????????????????????????????????????????????????????????????????????????????????????????????????????
JB_001_Cymothoe_baylissi_ined                          ??????????????????????????????????????????????????????????????????????????????????????????????????????????????????????????????????????????????????????????????????????????????????????????????????????????????????????????????????????????????????????????????????????????????????????????????????????????????????????????????????????????????????????????????????????????????????????????????????????????????????????????????????????????????????????????????????????????????????????????????????????????????????????????????????????????????????????????????????????????????????????????????????????????????????????????????????????????????????????????????????????????????????????????????????????????????????????????????????????????????????????????????????????????????????????????????????????????????????????????????????????????????????????????????????????????????????
JL13_17_Limenitis_glorifica                            ??????????????????????????????????????????????????????????????????????????????????????????????????????????????????????????????????????????????????????????????????????????????????????????????????????????????????????????????????????????????????????????????????????????????????????????????????????????????????????????????????????????????????????????????????????????????????????????????????????????????????????????????????????????????????????????????????????????????????????????????????????????????????????????????????????????????????????????????????????????????????????????????????????????????????????????????????????????????????????????????????????????????????????????????????????????????????????????????????????????????????????????????????????????????????????????????????????????????????????????????????????????????????????????????????????????????????
JL13_19_Pseudargynnis_hegemone                         ??????????????????????????????????????????????????????????????????????????????????????????????????????????????????????????????????????????????????????????????????????????????????????????????????????????????????????????????????????????????????????????????????????????????????????????????????????????????????????????????????????????????????????????????????????????????????????????????????????????????????????????????????????????????????????????????????????????????????????????????????????????????????????????????????????????????????????????????????????????????????????????????????????????????????????????????????????????????????????????????????????????????????????????????????????????????????????????????????????????????????????????????????????????????????????????????????????????????????????????????????????????????????????????????????????????????????
JM11_1_Pseudathyma_sibyllina                           ??????????????????????????????????????????????????????????????????????????????????????????????????????????????????????????????????????????????????????????????????????????????????????????????????????????????????????????????????????????????????????????????????????????????????????????????????????????????????????????????????????????????????????????????????????????????????????????????????????????????????????????????????????????????????????????????????????????????????????????????????????????????????????????????????????????????????????????????????????????????????????????????????????????????????????????????????????????????????????????????????????????????????????????????????????????????????????????????????????????????????????????????????????????????????????????????????????????????????????????????????????????????????????????????????????????????????
JM1_1_Phaedyma_aspasia                                 ??????????????????????????????????????????????????????????????????????????????????????????????????????????????????????????????????????????????????????????????????????????????????????????????????????????????????????????????????????????????????????????????????????????????????????????????????????????????????????????????????????????????????????????????????????????????????????????????????????????????????????????????????????????????????????????????????????????????????????????????????????????????????????????????????????????????????????????????????????????????????????????????????????????????????????????????????????????????????????????????????????????????????????????????????????????????????????????????????????????????????????????????????????????????????????????????????????????????????????????????????????????????????????????????????????????????????
JM1_11_Neptis_philyra                                  ??????????????????????????????????????????????????????????????????????????????????????????????????????????????????????????????????????????????????????????????????????????????????????????????????????????????????????????????????????????????????????????????????????????????????????????????????????????????????????????????????????????????????????????????????????????????????????????????????????????????????????????????????????????????????????????????????????????????????????????????????????????????????????????????????????????????????????????????????????????????????????????????????????????????????????????????????????????????????????????????????????????????????????????????????????????????????????????????????????????????????????????????????????????????????????????????????????????????????????????????????????????????????????????????????????????????????
JM1_12_Neptis_ilos                                     ??????????????????????????????????????????????????????????????????????????????????????????????????????????????????????????????????????????????????????????????????????????????????????????????????????????????????????????????????????????????????????????????????????????????????????????????????????????????????????????????????????????????????????????????????????????????????????????????????????????????????????????????????????????????????????????????????????????????????????????????????????????????????????????????????????????????????????????????????????????????????????????????????????????????????????????????????????????????????????????????????????????????????????????????????????????????????????????????????????????????????????????????????????????????????????????????????????????????????????????????????????????????????????????????????????????????????
JM1_2_Neptis_arachne                                   ??????????????????????????????????????????????????????????????????????????????????????????????????????????????????????????????????????????????????????????????????????????????????????????????????????????????????????????????????????????????????????????????????????????????????????????????????????????????????????????????????????????????????????????????????????????????????????????????????????????????????????????????????????????????????????????????????????????????????????????????????????????????????????????????????????????????????????????????????????????????????????????????????????????????????????????????????????????????????????????????????????????????????????????????????????????????????????????????????????????????????????????????????????????????????????????????????????????????????????????????????????????????????????????????????????????????????
JM1_3_Neptis_divisa                                    ??????????????????????????????????????????????????????????????????????????????????????????????????????????????????????????????????????????????????????????????????????????????????????????????????????????????????????????????????????????????????????????????????????????????????????????????????????????????????????????????????????????????????????????????????????????????????????????????????????????????????????????????????????????????????????????????????????????????????????????????????????????????????????????????????????????????????????????????????????????????????????????????????????????????????????????????????????????????????????????????????????????????????????????????????????????????????????????????????????????????????????????????????????????????????????????????????????????????????????????????????????????????????????????????????????????????????
JM1_4_Neptis_yunnana                                   ??????????????????????????????????????????????????????????????????????????????????????????????????????????????????????????????????????????????????????????????????????????????????????????????????????????????????????????????????????????????????????????????????????????????????????????????????????????????????????????????????????????????????????????????????????????????????????????????????????????????????????????????????????????????????????????????????????????????????????????????????????????????????????????????????????????????????????????????????????????????????????????????????????????????????????????????????????????????????????????????????????????????????????????????????????????????????????????????????????????????????????????????????????????????????????????????????????????????????????????????????????????????????????????????????????????????????
JM1_5_Neptis_alwina                                    ??????????????????????????????????????????????????????????????????????????????????????????????????????????????????????????????????????????????????????????????????????????????????????????????????????????????????????????????????????????????????????????????????????????????????????????????????????????????????????????????????????????????????????????????????????????????????????????????????????????????????????????????????????????????????????????????????????????????????????????????????????????????????????????????????????????????????????????????????????????????????????????????????????????????????????????????????????????????????????????????????????????????????????????????????????????????????????????????????????????????????????????????????????????????????????????????????????????????????????????????????????????????????????????????????????????????????
JM1_7_Neptis_antilope                                  ??????????????????????????????????????????????????????????????????????????????????????????????????????????????????????????????????????????????????????????????????????????????????????????????????????????????????????????????????????????????????????????????????????????????????????????????????????????????????????????????????????????????????????????????????????????????????????????????????????????????????????????????????????????????????????????????????????????????????????????????????????????????????????????????????????????????????????????????????????????????????????????????????????????????????????????????????????????????????????????????????????????????????????????????????????????????????????????????????????????????????????????????????????????????????????????????????????????????????????????????????????????????????????????????????????????????????
JM2_1_Neptis_nysiades                                  ??????????????????????????????????????????????????????????????????????????????????????????????????????????????????????????????????????????????????????????????????????????????????????????????????????????????????????????????????????????????????????????????????????????????????????????????????????????????????????????????????????????????????????????????????????????????????????????????????????????????????????????????????????????????????????????????????????????????????????????????????????????????????????????????????????????????????????????????????????????????????????????????????????????????????????????????????????????????????????????????????????????????????????????????????????????????????????????????????????????????????????????????????????????????????????????????????????????????????????????????????????????????????????????????????????????????????
JM2_10_Neptis_melicerta                                ??????????????????????????????????????????????????????????????????????????????????????????????????????????????????????????????????????????????????????????????????????????????????????????????????????????????????????????????????????????????????????????????????????????????????????????????????????????????????????????????????????????????????????????????????????????????????????????????????????????????????????????????????????????????????????????????????????????????????????????????????????????????????????????????????????????????????????????????????????????????????????????????????????????????????????????????????????????????????????????????????????????????????????????????????????????????????????????????????????????????????????????????????????????????????????????????????????????????????????????????????????????????????????????????????????????????????
JM2_15_Neptis_exaleuca                                 ??????????????????????????????????????????????????????????????????????????????????????????????????????????????????????????????????????????????????????????????????????????????????????????????????????????????????????????????????????????????????????????????????????????????????????????????????????????????????????????????????????????????????????????????????????????????????????????????????????????????????????????????????????????????????????????????????????????????????????????????????????????????????????????????????????????????????????????????????????????????????????????????????????????????????????????????????????????????????????????????????????????????????????????????????????????????????????????????????????????????????????????????????????????????????????????????????????????????????????????????????????????????????????????????????????????????????
JM2_17_Neptis_saclava                                  ??????????????????????????????????????????????????????????????????????????????????????????????????????????????????????????????????????????????????????????????????????????????????????????????????????????????????????????????????????????????????????????????????????????????????????????????????????????????????????????????????????????????????????????????????????????????????????????????????????????????????????????????????????????????????????????????????????????????????????????????????????????????????????????????????????????????????????????????????????????????????????????????????????????????????????????????????????????????????????????????????????????????????????????????????????????????????????????????????????????????????????????????????????????????????????????????????????????????????????????????????????????????????????????????????????????????????
JM2_21_Neptis_woodwardi                                ??????????????????????????????????????????????????????????????????????????????????????????????????????????????????????????????????????????????????????????????????????????????????????????????????????????????????????????????????????????????????????????????????????????????????????????????????????????????????????????????????????????????????????????????????????????????????????????????????????????????????????????????????????????????????????????????????????????????????????????????????????????????????????????????????????????????????????????????????????????????????????????????????????????????????????????????????????????????????????????????????????????????????????????????????????????????????????????????????????????????????????????????????????????????????????????????????????????????????????????????????????????????????????????????????????????????????
JM2_22_Neptis_cydippe                                  ??????????????????????????????????????????????????????????????????????????????????????????????????????????????????????????????????????????????????????????????????????????????????????????????????????????????????????????????????????????????????????????????????????????????????????????????????????????????????????????????????????????????????????????????????????????????????????????????????????????????????????????????????????????????????????????????????????????????????????????????????????????????????????????????????????????????????????????????????????????????????????????????????????????????????????????????????????????????????????????????????????????????????????????????????????????????????????????????????????????????????????????????????????????????????????????????????????????????????????????????????????????????????????????????????????????????????
JM2_23_Neptis_miah                                     ??????????????????????????????????????????????????????????????????????????????????????????????????????????????????????????????????????????????????????????????????????????????????????????????????????????????????????????????????????????????????????????????????????????????????????????????????????????????????????????????????????????????????????????????????????????????????????????????????????????????????????????????????????????????????????????????????????????????????????????????????????????????????????????????????????????????????????????????????????????????????????????????????????????????????????????????????????????????????????????????????????????????????????????????????????????????????????????????????????????????????????????????????????????????????????????????????????????????????????????????????????????????????????????????????????????????????
JM2_24_Neptis_armandia                                 ??????????????????????????????????????????????????????????????????????????????????????????????????????????????????????????????????????????????????????????????????????????????????????????????????????????????????????????????????????????????????????????????????????????????????????????????????????????????????????????????????????????????????????????????????????????????????????????????????????????????????????????????????????????????????????????????????????????????????????????????????????????????????????????????????????????????????????????????????????????????????????????????????????????????????????????????????????????????????????????????????????????????????????????????????????????????????????????????????????????????????????????????????????????????????????????????????????????????????????????????????????????????????????????????????????????????????
JM2_3_Neptis_biafra                                    ??????????????????????????????????????????????????????????????????????????????????????????????????????????????????????????????????????????????????????????????????????????????????????????????????????????????????????????????????????????????????????????????????????????????????????????????????????????????????????????????????????????????????????????????????????????????????????????????????????????????????????????????????????????????????????????????????????????????????????????????????????????????????????????????????????????????????????????????????????????????????????????????????????????????????????????????????????????????????????????????????????????????????????????????????????????????????????????????????????????????????????????????????????????????????????????????????????????????????????????????????????????????????????????????????????????????????
JM2_5_Neptis_nicomedes                                 ??????????????????????????????????????????????????????????????????????????????????????????????????????????????????????????????????????????????????????????????????????????????????????????????????????????????????????????????????????????????????????????????????????????????????????????????????????????????????????????????????????????????????????????????????????????????????????????????????????????????????????????????????????????????????????????????????????????????????????????????????????????????????????????????????????????????????????????????????????????????????????????????????????????????????????????????????????????????????????????????????????????????????????????????????????????????????????????????????????????????????????????????????????????????????????????????????????????????????????????????????????????????????????????????????????????????????
JM3_2_Neptis_praslini                                  ??????????????????????????????????????????????????????????????????????????????????????????????????????????????????????????????????????????????????????????????????????????????????????????????????????????????????????????????????????????????????????????????????????????????????????????????????????????????????????????????????????????????????????????????????????????????????????????????????????????????????????????????????????????????????????????????????????????????????????????????????????????????????????????????????????????????????????????????????????????????????????????????????????????????????????????????????????????????????????????????????????????????????????????????????????????????????????????????????????????????????????????????????????????????????????????????????????????????????????????????????????????????????????????????????????????????????
JM3_9_Limenitis_ciocolatina                            ??????????????????????????????????????????????????????????????????????????????????????????????????????????????????????????????????????????????????????????????????????????????????????????????????????????????????????????????????????????????????????????????????????????????????????????????????????????????????????????????????????????????????????????????????????????????????????????????????????????????????????????????????????????????????????????????????????????????????????????????????????????????????????????????????????????????????????????????????????????????????????????????????????????????????????????????????????????????????????????????????????????????????????????????????????????????????????????????????????????????????????????????????????????????????????????????????????????????????????????????????????????????????????????????????????????????????
JM6_3_Neptis_nicobule                                  ??????????????????????????????????????????????????????????????????????????????????????????????????????????????????????????????????????????????????????????????????????????????????????????????????????????????????????????????????????????????????????????????????????????????????????????????????????????????????????????????????????????????????????????????????????????????????????????????????????????????????????????????????????????????????????????????????????????????????????????????????????????????????????????????????????????????????????????????????????????????????????????????????????????????????????????????????????????????????????????????????????????????????????????????????????????????????????????????????????????????????????????????????????????????????????????????????????????????????????????????????????????????????????????????????????????????????
JM6_4_Neptis_agouale                                   ??????????????????????????????????????????????????????????????????????????????????????????????????????????????????????????????????????????????????????????????????????????????????????????????????????????????????????????????????????????????????????????????????????????????????????????????????????????????????????????????????????????????????????????????????????????????????????????????????????????????????????????????????????????????????????????????????????????????????????????????????????????????????????????????????????????????????????????????????????????????????????????????????????????????????????????????????????????????????????????????????????????????????????????????????????????????????????????????????????????????????????????????????????????????????????????????????????????????????????????????????????????????????????????????????????????????????
KAP005_Euphaedra_crockeri                              ??????????????????????????????????????????????????????????????????????????????????????????????????????????????????????????????????????????????????????????????????????????????????????????????????????????????????????????????????????????????????????????????????????????????????????????????????????????????????????????????????????????????????????????????????????????????????????????????????????????????????????????????????????????????????????????????????????????????????????????????????????????????????????????????????????????????????????????????????????????????????????????????????????????????????????????????????????????????????????????????????????????????????????????????????????????????????????????????????????????????????????????????????????????????????????????????????????????????????????????????????????????????????????????????????????????????????
KAP077_Euphaedra_phaethusa                             ??????????????????????????????????????????????????????????????????????????????????????????????????????????????????????????????????????????????????????????????????????????????????????????????????????????????????????????????????????????????????????????????????????????????????????????????????????????????????????????????????????????????????????????????????????????????????????????????????????????????????????????????????????????????????????????????????????????????????????????????????????????????????????????????????????????????????????????????????????????????????????????????????????????????????????????????????????????????????????????????????????????????????????????????????????????????????????????????????????????????????????????????????????????????????????????????????????????????????????????????????????????????????????????????????????????????????
KAP088_Euphaedra_janetta                               ??????????????????????????????????????????????????????????????????????????????????????????????????????????????????????????????????????????????????????????????????????????????????????????????????????????????????????????????????????????????????????????????????????????????????????????????????????????????????????????????????????????????????????????????????????????????????????????????????????????????????????????????????????????????????????????????????????????????????????????????????????????????????????????????????????????????????????????????????????????????????????????????????????????????????????????????????????????????????????????????????????????????????????????????????????????????????????????????????????????????????????????????????????????????????????????????????????????????????????????????????????????????????????????????????????????????????
KAP097_Euphaedra_medon                                 ??????????????????????????????????????????????????????????????????????????????????????????????????????????????????????????????????????????????????????????????????????????????????????????????????????????????????????????????????????????????????????????????????????????????????????????????????????????????????????????????????????????????????????????????????????????????????????????????????????????????????????????????????????????????????????????????????????????????????????????????????????????????????????????????????????????????????????????????????????????????????????????????????????????????????????????????????????????????????????????????????????????????????????????????????????????????????????????????????????????????????????????????????????????????????????????????????????????????????????????????????????????????????????????????????????????????????
KAP168_Euphaedra_ceres                                 ??????????????????????????????????????????????????????????????????????????????????????????????????????????????????????????????????????????????????????????????????????????????????????????????????????????????????????????????????????????????????????????????????????????????????????????????????????????????????????????????????????????????????????????????????????????????????????????????????????????????????????????????????????????????????????????????????????????????????????????????????????????????????????????????????????????????????????????????????????????????????????????????????????????????????????????????????????????????????????????????????????????????????????????????????????????????????????????????????????????????????????????????????????????????????????????????????????????????????????????????????????????????????????????????????????????????????
KAP219_Euphaedra_harpalyce                             ??????????????????????????????????????????????????????????????????????????????????????????????????????????????????????????????????????????????????????????????????????????????????????????????????????????????????????????????????????????????????????????????????????????????????????????????????????????????????????????????????????????????????????????????????????????????????????????????????????????????????????????????????????????????????????????????????????????????????????????????????????????????????????????????????????????????????????????????????????????????????????????????????????????????????????????????????????????????????????????????????????????????????????????????????????????????????????????????????????????????????????????????????????????????????????????????????????????????????????????????????????????????????????????????????????????????????
KAP226_Euphaedra_mariachristinae                       ??????????????????????????????????????????????????????????????????????????????????????????????????????????????????????????????????????????????????????????????????????????????????????????????????????????????????????????????????????????????????????????????????????????????????????????????????????????????????????????????????????????????????????????????????????????????????????????????????????????????????????????????????????????????????????????????????????????????????????????????????????????????????????????????????????????????????????????????????????????????????????????????????????????????????????????????????????????????????????????????????????????????????????????????????????????????????????????????????????????????????????????????????????????????????????????????????????????????????????????????????????????????????????????????????????????????????
KAP270_Euphaedra_themis                                ??????????????????????????????????????????????????????????????????????????????????????????????????????????????????????????????????????????????????????????????????????????????????????????????????????????????????????????????????????????????????????????????????????????????????????????????????????????????????????????????????????????????????????????????????????????????????????????????????????????????????????????????????????????????????????????????????????????????????????????????????????????????????????????????????????????????????????????????????????????????????????????????????????????????????????????????????????????????????????????????????????????????????????????????????????????????????????????????????????????????????????????????????????????????????????????????????????????????????????????????????????????????????????????????????????????????????
KAP285_Euphaedra_minuta                                ??????????????????????????????????????????????????????????????????????????????????????????????????????????????????????????????????????????????????????????????????????????????????????????????????????????????????????????????????????????????????????????????????????????????????????????????????????????????????????????????????????????????????????????????????????????????????????????????????????????????????????????????????????????????????????????????????????????????????????????????????????????????????????????????????????????????????????????????????????????????????????????????????????????????????????????????????????????????????????????????????????????????????????????????????????????????????????????????????????????????????????????????????????????????????????????????????????????????????????????????????????????????????????????????????????????????????
KAP293_Euphaedra_modesta                               ??????????????????????????????????????????????????????????????????????????????????????????????????????????????????????????????????????????????????????????????????????????????????????????????????????????????????????????????????????????????????????????????????????????????????????????????????????????????????????????????????????????????????????????????????????????????????????????????????????????????????????????????????????????????????????????????????????????????????????????????????????????????????????????????????????????????????????????????????????????????????????????????????????????????????????????????????????????????????????????????????????????????????????????????????????????????????????????????????????????????????????????????????????????????????????????????????????????????????????????????????????????????????????????????????????????????????
KRW_05_0006_Adelpha_malea                              ??????????????????????????????????????????????????????????????????????????????????????????????????????????????????????????????????????????????????????????????????????????????????????????????????????????????????????????????????????????????????????????????????????????????????????????????????????????????????????????????????????????????????????????????????????????????????????????????????????????????????????????????????????????????????????????????????????????????????????????????????????????????????????????????????????????????????????????????????????????????????????????????????????????????????????????????????????????????????????????????????????????????????????????????????????????????????????????????????????????????????????????????????????????????????????????????????????????????????????????????????????????????????????????????????????????????????
KRW_05_0011_Adelpha_epione                             ??????????????????????????????????????????????????????????????????????????????????????????????????????????????????????????????????????????????????????????????????????????????????????????????????????????????????????????????????????????????????????????????????????????????????????????????????????????????????????????????????????????????????????????????????????????????????????????????????????????????????????????????????????????????????????????????????????????????????????????????????????????????????????????????????????????????????????????????????????????????????????????????????????????????????????????????????????????????????????????????????????????????????????????????????????????????????????????????????????????????????????????????????????????????????????????????????????????????????????????????????????????????????????????????????????????????????
KRW_05_0013_Adelpha_lycorias                           ??????????????????????????????????????????????????????????????????????????????????????????????????????????????????????????????????????????????????????????????????????????????????????????????????????????????????????????????????????????????????????????????????????????????????????????????????????????????????????????????????????????????????????????????????????????????????????????????????????????????????????????????????????????????????????????????????????????????????????????????????????????????????????????????????????????????????????????????????????????????????????????????????????????????????????????????????????????????????????????????????????????????????????????????????????????????????????????????????????????????????????????????????????????????????????????????????????????????????????????????????????????????????????????????????????????????????
KRW_05_0016_Adelpha_delinita                           ??????????????????????????????????????????????????????????????????????????????????????????????????????????????????????????????????????????????????????????????????????????????????????????????????????????????????????????????????????????????????????????????????????????????????????????????????????????????????????????????????????????????????????????????????????????????????????????????????????????????????????????????????????????????????????????????????????????????????????????????????????????????????????????????????????????????????????????????????????????????????????????????????????????????????????????????????????????????????????????????????????????????????????????????????????????????????????????????????????????????????????????????????????????????????????????????????????????????????????????????????????????????????????????????????????????????????
KRW_05_0019_Adelpha_naxia                              ??????????????????????????????????????????????????????????????????????????????????????????????????????????????????????????????????????????????????????????????????????????????????????????????????????????????????????????????????????????????????????????????????????????????????????????????????????????????????????????????????????????????????????????????????????????????????????????????????????????????????????????????????????????????????????????????????????????????????????????????????????????????????????????????????????????????????????????????????????????????????????????????????????????????????????????????????????????????????????????????????????????????????????????????????????????????????????????????????????????????????????????????????????????????????????????????????????????????????????????????????????????????????????????????????????????????????
KRW_05_0024_Adelpha_cocala                             ??????????????????????????????????????????????????????????????????????????????????????????????????????????????????????????????????????????????????????????????????????????????????????????????????????????????????????????????????????????????????????????????????????????????????????????????????????????????????????????????????????????????????????????????????????????????????????????????????????????????????????????????????????????????????????????????????????????????????????????????????????????????????????????????????????????????????????????????????????????????????????????????????????????????????????????????????????????????????????????????????????????????????????????????????????????????????????????????????????????????????????????????????????????????????????????????????????????????????????????????????????????????????????????????????????????????????
KRW_05_0025_Adelpha_jordani                            ??????????????????????????????????????????????????????????????????????????????????????????????????????????????????????????????????????????????????????????????????????????????????????????????????????????????????????????????????????????????????????????????????????????????????????????????????????????????????????????????????????????????????????????????????????????????????????????????????????????????????????????????????????????????????????????????????????????????????????????????????????????????????????????????????????????????????????????????????????????????????????????????????????????????????????????????????????????????????????????????????????????????????????????????????????????????????????????????????????????????????????????????????????????????????????????????????????????????????????????????????????????????????????????????????????????????????
KRW_05_0028_Adelpha_alala                              ??????????????????????????????????????????????????????????????????????????????????????????????????????????????????????????????????????????????????????????????????????????????????????????????????????????????????????????????????????????????????????????????????????????????????????????????????????????????????????????????????????????????????????????????????????????????????????????????????????????????????????????????????????????????????????????????????????????????????????????????????????????????????????????????????????????????????????????????????????????????????????????????????????????????????????????????????????????????????????????????????????????????????????????????????????????????????????????????????????????????????????????????????????????????????????????????????????????????????????????????????????????????????????????????????????????????????
KRW_05_0030_Adelpha_boreas                             ??????????????????????????????????????????????????????????????????????????????????????????????????????????????????????????????????????????????????????????????????????????????????????????????????????????????????????????????????????????????????????????????????????????????????????????????????????????????????????????????????????????????????????????????????????????????????????????????????????????????????????????????????????????????????????????????????????????????????????????????????????????????????????????????????????????????????????????????????????????????????????????????????????????????????????????????????????????????????????????????????????????????????????????????????????????????????????????????????????????????????????????????????????????????????????????????????????????????????????????????????????????????????????????????????????????????????
KRW_05_0032_Adelpha_capucinus                          ??????????????????????????????????????????????????????????????????????????????????????????????????????????????????????????????????????????????????????????????????????????????????????????????????????????????????????????????????????????????????????????????????????????????????????????????????????????????????????????????????????????????????????????????????????????????????????????????????????????????????????????????????????????????????????????????????????????????????????????????????????????????????????????????????????????????????????????????????????????????????????????????????????????????????????????????????????????????????????????????????????????????????????????????????????????????????????????????????????????????????????????????????????????????????????????????????????????????????????????????????????????????????????????????????????????????????
KRW_05_0036_Adelpha_corcyra                            ??????????????????????????????????????????????????????????????????????????????????????????????????????????????????????????????????????????????????????????????????????????????????????????????????????????????????????????????????????????????????????????????????????????????????????????????????????????????????????????????????????????????????????????????????????????????????????????????????????????????????????????????????????????????????????????????????????????????????????????????????????????????????????????????????????????????????????????????????????????????????????????????????????????????????????????????????????????????????????????????????????????????????????????????????????????????????????????????????????????????????????????????????????????????????????????????????????????????????????????????????????????????????????????????????????????????????
KRW_05_0039_Adelpha_cytherea                           ??????????????????????????????????????????????????????????????????????????????????????????????????????????????????????????????????????????????????????????????????????????????????????????????????????????????????????????????????????????????????????????????????????????????????????????????????????????????????????????????????????????????????????????????????????????????????????????????????????????????????????????????????????????????????????????????????????????????????????????????????????????????????????????????????????????????????????????????????????????????????????????????????????????????????????????????????????????????????????????????????????????????????????????????????????????????????????????????????????????????????????????????????????????????????????????????????????????????????????????????????????????????????????????????????????????????????
KRW_05_0041_Adelpha_erotia                             ??????????????????????????????????????????????????????????????????????????????????????????????????????????????????????????????????????????????????????????????????????????????????????????????????????????????????????????????????????????????????????????????????????????????????????????????????????????????????????????????????????????????????????????????????????????????????????????????????????????????????????????????????????????????????????????????????????????????????????????????????????????????????????????????????????????????????????????????????????????????????????????????????????????????????????????????????????????????????????????????????????????????????????????????????????????????????????????????????????????????????????????????????????????????????????????????????????????????????????????????????????????????????????????????????????????????????
KRW_05_0043_Adelpha_ethelda                            ??????????????????????????????????????????????????????????????????????????????????????????????????????????????????????????????????????????????????????????????????????????????????????????????????????????????????????????????????????????????????????????????????????????????????????????????????????????????????????????????????????????????????????????????????????????????????????????????????????????????????????????????????????????????????????????????????????????????????????????????????????????????????????????????????????????????????????????????????????????????????????????????????????????????????????????????????????????????????????????????????????????????????????????????????????????????????????????????????????????????????????????????????????????????????????????????????????????????????????????????????????????????????????????????????????????????????
KRW_05_0046_Adelpha_iphicleola                         ??????????????????????????????????????????????????????????????????????????????????????????????????????????????????????????????????????????????????????????????????????????????????????????????????????????????????????????????????????????????????????????????????????????????????????????????????????????????????????????????????????????????????????????????????????????????????????????????????????????????????????????????????????????????????????????????????????????????????????????????????????????????????????????????????????????????????????????????????????????????????????????????????????????????????????????????????????????????????????????????????????????????????????????????????????????????????????????????????????????????????????????????????????????????????????????????????????????????????????????????????????????????????????????????????????????????????
KRW_05_0047_Adelpha_irmina                             ??????????????????????????????????????????????????????????????????????????????????????????????????????????????????????????????????????????????????????????????????????????????????????????????????????????????????????????????????????????????????????????????????????????????????????????????????????????????????????????????????????????????????????????????????????????????????????????????????????????????????????????????????????????????????????????????????????????????????????????????????????????????????????????????????????????????????????????????????????????????????????????????????????????????????????????????????????????????????????????????????????????????????????????????????????????????????????????????????????????????????????????????????????????????????????????????????????????????????????????????????????????????????????????????????????????????????
KRW_05_0048_Adelpha_justina                            ??????????????????????????????????????????????????????????????????????????????????????????????????????????????????????????????????????????????????????????????????????????????????????????????????????????????????????????????????????????????????????????????????????????????????????????????????????????????????????????????????????????????????????????????????????????????????????????????????????????????????????????????????????????????????????????????????????????????????????????????????????????????????????????????????????????????????????????????????????????????????????????????????????????????????????????????????????????????????????????????????????????????????????????????????????????????????????????????????????????????????????????????????????????????????????????????????????????????????????????????????????????????????????????????????????????????????
KRW_05_0050_Adelpha_leucophthalma                      ??????????????????????????????????????????????????????????????????????????????????????????????????????????????????????????????????????????????????????????????????????????????????????????????????????????????????????????????????????????????????????????????????????????????????????????????????????????????????????????????????????????????????????????????????????????????????????????????????????????????????????????????????????????????????????????????????????????????????????????????????????????????????????????????????????????????????????????????????????????????????????????????????????????????????????????????????????????????????????????????????????????????????????????????????????????????????????????????????????????????????????????????????????????????????????????????????????????????????????????????????????????????????????????????????????????????????
KRW_05_0055_Adelpha_mesentina                          ??????????????????????????????????????????????????????????????????????????????????????????????????????????????????????????????????????????????????????????????????????????????????????????????????????????????????????????????????????????????????????????????????????????????????????????????????????????????????????????????????????????????????????????????????????????????????????????????????????????????????????????????????????????????????????????????????????????????????????????????????????????????????????????????????????????????????????????????????????????????????????????????????????????????????????????????????????????????????????????????????????????????????????????????????????????????????????????????????????????????????????????????????????????????????????????????????????????????????????????????????????????????????????????????????????????????????
KRW_05_0056_Adelpha_olynthia                           ??????????????????????????????????????????????????????????????????????????????????????????????????????????????????????????????????????????????????????????????????????????????????????????????????????????????????????????????????????????????????????????????????????????????????????????????????????????????????????????????????????????????????????????????????????????????????????????????????????????????????????????????????????????????????????????????????????????????????????????????????????????????????????????????????????????????????????????????????????????????????????????????????????????????????????????????????????????????????????????????????????????????????????????????????????????????????????????????????????????????????????????????????????????????????????????????????????????????????????????????????????????????????????????????????????????????????
KRW_05_0062_Adelpha_thesprotia                         ??????????????????????????????????????????????????????????????????????????????????????????????????????????????????????????????????????????????????????????????????????????????????????????????????????????????????????????????????????????????????????????????????????????????????????????????????????????????????????????????????????????????????????????????????????????????????????????????????????????????????????????????????????????????????????????????????????????????????????????????????????????????????????????????????????????????????????????????????????????????????????????????????????????????????????????????????????????????????????????????????????????????????????????????????????????????????????????????????????????????????????????????????????????????????????????????????????????????????????????????????????????????????????????????????????????????????
KRW_05_0067_Adelpha_tracta                             ??????????????????????????????????????????????????????????????????????????????????????????????????????????????????????????????????????????????????????????????????????????????????????????????????????????????????????????????????????????????????????????????????????????????????????????????????????????????????????????????????????????????????????????????????????????????????????????????????????????????????????????????????????????????????????????????????????????????????????????????????????????????????????????????????????????????????????????????????????????????????????????????????????????????????????????????????????????????????????????????????????????????????????????????????????????????????????????????????????????????????????????????????????????????????????????????????????????????????????????????????????????????????????????????????????????????????
KRW_05_0550_Adelpha_iphiclus                           ??????????????????????????????????????????????????????????????????????????????????????????????????????????????????????????????????????????????????????????????????????????????????????????????????????????????????????????????????????????????????????????????????????????????????????????????????????????????????????????????????????????????????????????????????????????????????????????????????????????????????????????????????????????????????????????????????????????????????????????????????????????????????????????????????????????????????????????????????????????????????????????????????????????????????????????????????????????????????????????????????????????????????????????????????????????????????????????????????????????????????????????????????????????????????????????????????????????????????????????????????????????????????????????????????????????????????
KW_081002_09_Adelpha_paraena                           ??????????????????????????????????????????????????????????????????????????????????????????????????????????????????????????????????????????????????????????????????????????????????????????????????????????????????????????????????????????????????????????????????????????????????????????????????????????????????????????????????????????????????????????????????????????????????????????????????????????????????????????????????????????????????????????????????????????????????????????????????????????????????????????????????????????????????????????????????????????????????????????????????????????????????????????????????????????????????????????????????????????????????????????????????????????????????????????????????????????????????????????????????????????????????????????????????????????????????????????????????????????????????????????????????????????????????
MT032_Bhagadatta_austenia                              ??????????????????????????????????????????????????????????????????????????????????????????????????????????????????????????????????????????????????????????????????????????????????????????????????????????????????????????????????????????????????????????????????????????????????????????????????????????????????????????????????????????????????????????????????????????????????????????????????????????????????????????????????????????????????????????????????????????????????????????????????????????????????????????????????????????????????????????????????????????????????????????????????????????????????????????????????????????????????????????????????????????????????????????????????????????????????????????????????????????????????????????????????????????????????????????????????????????????????????????????????????????????????????????????????????????????????
NW100_12_Cethosia_cyane                                CAGCTTAGATTATTGTGTGGTGAAAATACCTAGATGGGATTTAGCTAAATTTAATAGAGTCAGCACAAAAATTGGAAGTTCGATGAAGAGTGTTGGAGAGGTTATGGCTATTGGTAGAAATTTTGAAGAAGCGTTTCAAAAAGCTTTGAGGATGGTTGACGAAAACGTCAATGGTTTCGATCCATATATCAAACCCGTCAATGAAAATGAACTAAGAGAACCCACAGATAAAAGGATGTTTGTTCTAGCAGCCGCACTTAAAGAAAATTACACCGTAGAAAAGCTTTATGAATTAACTAAAATAGATCGATGGTTTCTCGAAAAATTTAAAAATATCGTGGAATATTATAAAAAATTGGAATCAATAAAT???GGGACTATCACAAATGAAATCTTAAAAAGTGTTAAACAAATAGGATTCTCGGACAAGCAAATTGCTGCCGCTATAAAAAGTACAGAGTTAGCTGTGAGAAAGTTACGAGAAGAATTTAAAATAACACCTGTCGTTAAGCAAATTGATACAGTTGCAGCAGAGTGGCCTGCTTCAACAAATTACCTCTATCTAACATATAACGGCAGCACACATGATTTAGATTTTCCAGGCGAATTTGTTATGGTTCTTGGATCTGGCGTATATAGAATTGGAAGTTCCGTAGAATTTGACTGGTGTGCTGTCGGCTGCCTTCGAGAATTAAAAAATCAAAATAAAAAAACTATAATGGTTAACTATAACCCTGAAACTGTTAGTACCGACTACGATATGAGTGACAGGTTGTATTTCGAAGAAATTTCGTTCGAAGTTGTAATGGATATATATAACATAGAACATCCTGCAGGTGTTATACTTTGT
NW100_13_Lebadea_martha                                CAGTTTAGATTATTGTGTTGTAAAAATACCGAGATGGGATCTTGCAAAATTTAACAGAGTTAGTACCAAAATTGGAAGTTCAATGAAAAGTGTAGGAGAAGTTATGGCTATTGGAAGAAATTTCGAGGAAGCATTTCAAAAAGCTCTACGAATGGTTGATGAAAATGTGAATGGATTTGATCCTTACATGAAAAAAGTTAATGATAATGATTTGCGAGAACCAACAGATAAGCGAATGTTCGTTTTAGCTGCTGCACTTAAAGAAAATTATTCTATAGATAAACTCTATGAATTAACTAAAATAGATCGATGGTTCCTTGAAAAGTTCAAAAATATTGTCGAATATTACAAAATATTAGAGTCAATAGATTCTATTTCTATAACTTATAGAATTTTAAAAAATGCAAAACAAATCGGATTTTCTGATAAACAGATAGCCGCTGCAATCAAAAGTACTGAATTAGGCGTTAGGAAATTGAGAGAAGAATTTAAAATAACTCCCTTTGTCAAACAAATTGAYACAGTTGCCGCTGAATGGCCGGCTTCTACAAACTATCTTTATCTAACCTATAACGGCTGTACACATGATTTAGATTTTCCAGGAAAATTTACAATGGTTCTCGGATCAGGTGTATATAGAATAGGAAGTTCAGTTGAATTTGACTGGTGTGCTGTGGGTTGTTTGAGAGAATTAAAAAATCAAGATAAAAAAACTGTTATGGTGAATTACAATCCCGAAACTGTTAGCACAGATTATGATATGAGCGACAGATTGTATTTTGAAGAGATATCTTTTGAGGTTGTAATGGATATATATAATATTGAACAGCCTTCAGGTGTTATACTTTGT
NW100_14_Euthalia_monina                               ??????????????????????????????????????????????????????????????????????????????????????????????????????????????????????????????????????????????????????????????????????????????????????????????????????????????????????????????????????????????????????????????????????????????????????????????????????????????????????????????????????????????????????????????????????????????????????????????????????????????????????????????????????????????????????????????????????????????????????????????????????????????????????????????????????????????????????????????????????????????????????????????????????????????????????????????????????????????????????????????????????????????????????????????????????????????????????????????????????????????????????????????????????????????????????????????????????????????????????????????????????????????????????????????????????????????????
NW100_15_Tanaecia_julii                                ?????????????????????????????????????????????????????????????????????????????????????????????????????????????????????????????????????????????????????????????????????????????????????????????????????????????????????????????????????????????????????????????????????????????????????????????????????????????????????????????????????????????????????????????????????????????????????????????????????????????????????????????????????????????????????????????????AAAGTACAGAGTTGGCTGTTAGAAAACTACGAGAAGAATTTAAAATTACTCCTTTTGTTAAGCAAATTGATACCGTTGCCGCCGAGTGGCCTGCTTCAACAAACTATTTGTATCTTACTTACAACGGCAGTACTCATGATTTAGATTTTCCGGGTGAATTTATTATGGTTCTGGGATCGGGTGTATACAGAATAGGAAGTTCTGTTGAATTCGATTCGTGTGCTGTGGGTTGTCTTCGAGAGTTGAAAAACCAAAATAAAAAAACTGTGATGGTGAATTACAATCCTGAAACTGTTAGCACAGATTATGATATGAGTGACAGATTGTATTTTGAAGAAATCTCCTTTGAAGTTGTTATGGATATATATAACATAGAAAAGCCTTCGGGGGTCATATTATGC
NW101_13_Pantoporia_sandaka                            ?????????????????????????????????????????????????????????????????????????????????????????????????????????????????????????????????????????????????????????????????????????????????????????????????????????????????????????????????????????????????????????????????????????????????????????????????????????????????????????????????????????????????????????????????????????????????????????????????????????????????????????????????????????????????????????????????AAAGCACAGAATTAGCCGTCAGAAAACTGCGTCAAGAGTTTAAAATTACTCCCTTTGTTAAGCAAATCGACACAGTTGCCGCCGAGTGGCCTGCTTCAACAAATTATCTTTATCTTACTTACAATGGCAGCACACATGATTTAGAATTTCCTGGTGAATTTACAATGGTTCTTGGGTCTGGCGTTTATAGAATAGGTAGCTCCGTTGAATTTGACTGGTGTGCAGTAGGTTGTCTTCGAGAATTGAAAAATCAAGACAAAAAAACCATTATGGTGAATTACAATCCTGAAACAGTTAGCACAGATTATGATATGAGTGATAGATTGTATTTTGAAGAAATTTCTTTTGAAGTTGTTATGGATATATACAACATAGAACAGCCTTTAGGAGTCATACTTTGT
NW102_15_Bebearia_sophus                               TAGTTTAGATTATTGCGTAGTGAAAATACCTCGATGGGATTTAGCAAAATTCAATCGAGTTAGTACTAAAATTGGAAGTTCTATGAAAAGTGTCGGAGAAGTCATGGCTATAGGAAGAAATTTTGAAGAAGCATTCCAAAAAGCTCTCCGAATGGTTGATGAAAATGTTAACGGTTTTGATCCTAACATAAAAAAAGTAAATGAAAATGAACTTCGAGAACCAACCGATAAACGAATGTTTGTTTTAGCAGCTGCACTTAAAGCCAATTATTCCGTTGAGAAGCTTTATGAATTGACTAAAATAGATCGATGGTTTCTTGAAAAATTCAAAAACATAGTGGAATATTACAAAATATTAGAATCATTAGAGTCGATATCTATAACTCAAGATATTTTAAAGAATGCGAAACAAATAGGATTCTCGGATAAACAAATAGCTGCTGCTATTAAAAGTACTGAATTAGCTGTTAGAAAACTGCGAGAAGAATTTAAAATTACTCCGTTTGTTAAGCAAATTGATACTGTTGCCGCCGAATGGCCTGCTTCAACAAACTATCTCTACCTTACTTACAACGGCAGTACGCATGATTTAGACTTTCTAGGCGAATTTGTAATGGTTCTTGGATCAGGCGTATATAGAATAGGAAGTTCAGTTGAATTTGACTGGTGTGCTGTGGGATGTCTTCGGGAATTAAAAAATCAAAACAAAAAAACAATTATGGTAAATTACAATCCTGAAACTGTAAGCACAGATTATGATATGAGTGACAGATTGTATTTTGAAGAAATCTCTTTTGAAGTTGTTATGGATATATACAACATAGAACAGCCTTCAGGAGTTATCCTTTGC
NW102_16_Cymothoe_caenis                               ?????????????????????????????????????????????????????????????????????????????????????????????????????????????????????????????????????????????????????????????????????????????????????????????????????????????????????????????????????????????????????????????????????????????????????????????????????????????????????????????????????????????????????????????????????????????????????????????????????????????????????????????????????????????????????????????????AAAGTACCGAAATAGCTGTTCGAAAGCTGCGACAAGAATTTAAAATTACACCCTTCGTTAAACAAATTGATACTGTTGCTGCCGAGTGGCCTGCTACCACAAATTACCTGTATCTTACCTACAATGGCAGTACACATGATCTAGATTTTCCACGAGAATTCACAATGGTTCTAGGATCTGGTGTATATAGAATAGGAAGCTCAGTTGAATTTGACTGGTGCGCAGTTGGTTGTCTTCGAGAATTGAAAAATCAAAATAAAAAGACCATTATGGTAAACTATAATCCTGAAACAGTTAGTACAGATTATGACATGAGTGACAGATTGTATTTTGAAGAAATTTCTTTCGAAGTTGTCATGGATATATACAACATAGAACAGCCTTCAGGTGTTATACTTTGT
NW102_8_Harma_theobene                                 ???????????????????????????????????????????????????????????????????????????????????????????????????????????????????????????????????????????????????????????????????????????????????????????????????????????????????????????????????????????????????????????????????????????????????????????????????????????????????????????????????????????????????????????????????????????????????????????????????????????????????????????????????????????????????????????????????AGTACAGACATAGCTGTTCGAAAGCTGCGACATGAATTTAAAATTACTCCCTTCGTTAAACAAATTGATACTGTTGCTGCCGAGTGGCCTGCTACAACGAATTATCTATATCTTACATACAATGCCAGTACACACGATCTAGATTTTCCAGGTGAATTCGTAATGGTTCTAGGATCTGGTGTGTATAGAATAGGAAGCTCAGTTGAATTCGACTGGTGTGCAGTTGGTTGTCTGCGAGAATTGAAAAATCAAAATAAAAAGACTATTATGGTAAACTATAATCCTGAAACAGTTAGTACAGATTATGACATGAGTGACAGATTGTATTTCGAAGAAATTTCTTTCGAAGTTGTAATGGATATATACAACATAGAACAGCCTTCGGGTGTTATACTTTGT
NW102_9_Aterica_galene                                 ?????????????????????????????????????????????????????????????????????????????????????????????????????????????????????????????????????????????????????????????????????????????????????????????????????????????????????????????????????????????????????????????????????????????????????????????????????????????????????????????????????????????????????????????????????????????????????????????????????????????????????????????????????????????????????????????????AAAGTACTGAATTAGCCGTAAGAAAACTACGAGAAGAGTTTAAAATTACTCCATTTGTTAAACAAATTGATACCGTTGCTGCCGAGTGGCCTGCTTCAACAAACTACCTTTATCTTACTTATAACGGCAGTACACATGATTTAGATTTTCCAGGTGAATTTGTAATGGTTCTTGGATCAGGCGTATATAGAATAGGAAGTTCMGTTGAATTCGACTGGTGTGCTGTGGGTTGTCTTCGAGAGCTTAAAAATCAAAATAAAAAAACTATAATGGTTAATTATAATCCTGAAACTGTAAGCACAGATTATGATATGAGTAACAGGTTATATTTTGAGGAAATTTCCTTTGAAGTTGTTATGGATATTTACAATATAGAGCAGCCTTCAGGTGTCATACTATGC
NW103_3_Dophla_evelina                                 CAGTTGGGATTACTGTGTAGTAAAAATACCACGATGGGACTTGGCCAAATTCAATAGAGTTAGCACTAAAATAGGTAGTTCCATGAAAAGTGTTGGGGAGGTCATGGCTATTGGAAGAAATTTTGAAGAAGCGTTTCAGAAAGCTCTTCGAATGGTTGATGAAAATGTGAACGGTTTCGATCCTTACATAAAAAAAGTAAATGAAAATGAACTTCAAGAGCCCACAGATAAGCGAATGTTTGTTTTAGCAGCTGCCCTTAAAGATAATTATTCCGTGGAAAAACTTTATGAATTGACTAAAATTGATAGATGGTTTCTTGAAAAATTCAAAAATATAGTGGAGTATTACAAAATATTAGAATCGATAGATTCTATATCTATAACTCATGATATTCTTAAAAATGCGAAACAAATTGGATTTTCAGATAAGCAAATAGCTGCTGCTATTAAAAGTACAGAGTTAGCTGTTAGAAAACTACGAGAAGAATTTAAAATTACTCCATTCGTTAAGCAAATTGATACTGTTGCCGCTGAGTGGCCTGCTTCAACAAATTATTTGTATCTTACTTACAATGGCAGTACACATGATTTAGACTTTCCAGGTGAATTTGTTATGGTTCTGGGATCAGGTGTATATAGAATAGGAAGTTCTGTTGAATTTGATTGGTGTGCTGTGGGTTGTCTTCGTGAATTAAAAAATCAAAATAAAAAAACAATAATGGTGAATTACAACCCTGAAACTGTGAGCACAGATTATGATATGAGTGACAGGTTGTATTTCGAAGAAATTTCCTTTGAAGTTGTTATGGACATATATAATATAGAACAGCCTTCGGGGGTTATATTATGC
NW107_16_Adelpha_californica                           TAGTTTAGATTATTGCGTAGTAAAAATACCAAGGTGGGACTTAGCTAAATTTAATAGAGTTAGTACTAAAATTGGAAGTTCGATGAAAAGTGTCGGAGAGGTTATGGCTATYGGAAGAAATTTTGAAGAAGCATTTCAAAAAGCTTTAAGAATGGTCGATGAGAACGTAAACGGTTTTGATCCCTACATAAAAAAAGTAAATGAAAATGAGTTGCGAGAACCAACAGACAAACGAATGTTTTTTTTAGCTGCTGCGCTTAAAGCGAATTATTCTGTAGAAAAACTTTATGAATTAACTAAAATCGATCGATGGTTTCTAGAGAAATTTAAAAATATTGTTGAATATTATAAAATTTTGGAGTCAATTGATTCCCTTTCTATAACTCATGATATACTTAGAAGTGCAAAACAAATWGGATTCTCTGATAAACAAATCGCTGCCGCAATCAAAAGTACAGAATTAGCAGTTAGAAAATTGCGTCAAGAATTTAAAATTACTCCCTATGTTAAACAAATTGATACCGTTGCCGCGGAATGGCCAGCTTCAACAAACTATCTTTATCTAACTTACAATGGTAACACACACGATTTAGATTTTCCAGGACAGTTTACAATGGTTCTTGGATCAGGCGTATACAGAATAGGGAGCTCAGTTGAATTTGACTGGTGTGCCGTTGGCTGCCTCCGAGAATTAAAAAATCAAGATAAAAAAACCATTATGGTGAATTATAATCCCGAAACGGTTAGCACAGATTATGATATGAGTGACAGATTGTACTTTGAAGAAATATCTTTTGAAGTGGTCATGGATATATACAACATAGAACAGCCCTCAGGAGTTATACTTTGT
NW107_18_Euryphura_chalcis                             ?????????????????????????????????????????????????????????????????????????????????????????????????????????????????????????????????????????????????????????????????????????????????????????????????????????????????????????????????????????????????????????????????????????????????????????????????????????????????????????????????????????????????????????????????????????????????????????????????????????????????????????????????????????????????????????????????AAAGTACTGAATTAGCCGTGAGAAAATTGCGAGAAGAATTTAAAATTACTCCATTTGTTAAACAAATTGATACCGTTGCTGCCGAATGGCCTGCTTCAACAAACTATCTATATCTTACTTATAATGGCAGTACACATGATTTAGATTTTCCAGGTGAATTCGTAATGGTTCTAGGATCAGGYGTATATAGAATAGGAAGTTCAGTTGAATTTGATTGGTGTGCAGTGGGTTGTCTTCGAGAGCTTAAAAATCAAAATAAAAAAACTATAATGGTGAATTACAATCCTGAAACTGTTAGCACAGATTATGATATGAGTGACAGRTTGTATTTTGAGGAAATTTCCTTTGAAGTTGTTATGGATATATACAATATAGAGCAGCCTTCAGGCGTCATACTATGC
NW112_4_Bassarona_dunya                                ?????????????????????????????????????????????????????????????????????????????????????????????????????????????????????????????????????????????????????????????????????????????????????????????????????????????????????????????????????????????????????????????????????????????????????????????????????????????????????????????????????????????????????????????????????????????????????????????????????????????????????????????????????????????????????????????????AAAGTACAGAAGTAGCTGTTAGAAAACTACGAGAAGAATTTAAAATTACTCCTTTTGTTAAGCAAATTGATACCGTTGCAGCCGAATGGCCTGCTTCAACAAACTATTTGTATCTTACTTATAACGGCAGCACTCATGATTTAGATTTTCCAGGTGAATTTGTCATGGTTCTAGGATCAGGTGTATATAGAATAGGTAGTTCTGTTGAATTTGACTGGTGTGCTGTGGGTTGTCTTCGAGAGTTAAAAAATCAAAATAAAAAAACCATAATGGTGAATTACAATCCTGAGACTGTTAGCACAGATTATGATATGAGTGACAGGTTGTATTTTGAAGAAATATCCTTTGAAGTTGTTATGGATATATATAATATCGAACAGCCTTCAGGAGTTATATTATGC
NW114_12_Euriphene_iris                                ??????????????????????????????????????????????????????????????????????????????????????????????????????????????????????????????????????????????????????????????????????????????????????????????????????????????????????????????????????????????????????????????????????????????????????????????????????????????????????????????????????????????????????????????????????????????????????????????????????????????????????????????????????????????????????????????????????????????????????????????????????????????????????????????????????????????????????????????????????????????????????????????????????????????????????????????????????????????????????????????????????????????????????????????????????????????????????????????????????????????????????????????????????????????????????????????????????????????????????????????????????????????????????????????????????????????????
NW114_16_Catuna_crithea                                ?????????????????????????????????????????????????????????????????????????????????????????????????????????????????????????????????????????????????????????????????????????????????????????????????????????????????????????????????????????????????????????????????????????????????????????????????????????????????????????????????????????????????????????????????????????????????????????????????????????????????????????????????????????????????????????????????AAAGTACAGAATTAGCTGTTAGAAAACTACGAGAAGAATTTAAAATTACTCCCTTTGTTAAGCGAATTGATACCGTTGCCGCTGAGTGGCCTGCCACGACAAATTACTTGTATCTTACTTACAACGGCATTACACATGATTTAGAATTTCCAGGTGAATTTACAATGGTTTTGGGATCAGGCGTATATAGAATTGGAAGTTCAGTTGAATTTGACTGGTGTGCTGTTGGTTGTCTTAGAGAGTTAAAAAATTTAAATAAAAAAACCATAATGGTGAATTACAATCCTGAAACGGTAAGCACAGATTATGATATGAGCGACAGATTATATTTTGAAGAAATTTCATTTGAGGTTGTTATGGATATATACAATATAGAACAGCCTTCGGGAGTTATACTATGC
NW114_18_Moduza_procris                                TAGTTTAGATTATTGTGTAGTAAAAATACCAAGGTGGGACTTAGCTAAATTTAACAGAGTTAGTACTAAAATTGGAAGTTCAATGAAAAGTGTCGGAGAGGTTATGGCTATTGGAAGAAATTTTGAGGAAGCATTTCAAAAAGCTTTGAGAATGGTCGATGAGAATGTTAACGGTTTTGATCCTTACATAAAGAAAGTAAATGAAAATGAACTGCGAGAACCAACAGACAAGCGAATGTTTGTATTAGCTGCTGCGCTGAAATCCAATTATAGTGTAGAAAAACTTTATGAATTGACTAAAATTGATCGATGGTTTTTAGAGAAATTAAAAAACATTGTTCAATATTATAAGATTTTGGAATCAATCGATTCCCTCTCAATAACTCATGATATCCTTAGATKTGCAAAACAAATTGGATTCTCGGACAAACAGATTGCTGCTGCAATCAAAAGTACAGAGTTAGCGGTTAGAAAATTGCGGCAAGAATTTAAAATTACTCCCTATGTTAAAAAAATTGATACCGTTGCCGCAGAATGGCCAGCTTCAACAAACTATCTTTATCTAACTTACAACGGTWGTACGCATGATTTAGATTTTCCAGGACAATTTACAATGGTGCTTGGATCAGGCGTATACAGAATAGGAAGCTCAGTTGAATTTGATTGGTGTGCAGTTGGTTGTCTCCGAGAATTAAAAAATCAAGATAAAAAAACCATTATGGTAAATTATAATCCTGAAACCGTTAGCACAGATTATGATATGAGCGATAGACTATACTTTGAAGAAATTTCTTTTGAAGTAGTTATGGATATATACAATATAGAACAGCCTTCTGGAGTTATACTTTGT
NW115_1_Pantoporia_paraka                              CAGTTTAGACTATTGCGTAGTTAAAATCCCGAGATGGGATTTAGCTAAATTCAATAGAGTTAGTACAAAAATTGGAAGTTCTATGAAGAGTGTTGGGGAGGTAATGGCTATTGGCAGAAATTTCGAAGAAGCATTTCAAAAAGCTTTAAGAATGGTYGATGAAAATGTTAACGGTTTTGATCCTTATATAAAGAAAGTAAATGAGAATGAATTACGTGAACCAACAGACAAGAGAATGTTTGTTTTAGCTGCTGCTCTTAAAGAAAAATATTCTATTGAAAAACTCTACGAATTGACAAAAATTGACCGATGGTTTCTTAAAAAATTTAATAACATTGTGGAATATTATAAAATATTAGAATCAAATGATTCTACATGTATTACTCCTGAAATCCTAAAAAATGCAAAGCAAATGGGATTCTCAGATAAACAAATAGCTGCTGCAATCAAAAGCACAGAATTAGCCGTTAGAAAACTRCGTCAAGAGTTTAAAATTACTCCCTTTGTTAAGCAAATCGATACAGTTGCCGCCGAGTGGCCTGCTTCAACGAATTATCTTTATCTYACCTACAATGGCAGCACMCATGATTTAGAATTTCCTGGCGAATTTACAATGGTTCTTGGGTCTGGCGTTTATAGAATAGGSAGTTCCGTTGAATTTGACTGGTGTGCTGTGGGTTGTCTTCGAGAATTAAAAAATCAAGACAAGAAAACCATTATGGTKAATTACAATCCTGAAACAGTTAGCACAGATTATGATATGAGTGATAGATTGTATTTTGAAGAAATTTCTTTTGAAGTTGTTATGGATATATACAACATAGAACAGCCTTTAGGCGTYATTCTTTGT
NW116_2_Pseudacraea_boisduvali                         ??????????????????????????????????????????????????????????????????????????????????????????????????????????????????????????????????????????????????????????????????????????????????????????????????????????????????????????????????????????????????????????????????????????????????????????????????????????????????????????????????????????????????????????????????????????????????????????????????????????????????????????????????????????????????????????????????????????????????????????????????????????????????????????????????????????????????????????????????????????????????????????????????????????????????????????????????????????????????????????????????????????????????????????????????????????????????????????????????????????????????????????????????????????????????????????????????????????????????????????????????????????????????????????????????????????????????
NW116_3_Pseudacraea_warburgi                           ??????????????????????????????????????????????????????????????????????????????????????????????????????????????????????????????????????????????????????????????????????????????????????????????????????????????????????????????????????????????????????????????????????????????????????????????????????????????????????????????????????????????????????????????????????????????????????????????????????????????????????????????????????????????????????????????????????????????????????????????????????????????????????????????????????????????????????????????????????????????????????????????????????????????????????????????????????????????????????????????????????????????????????????????????????????????????????????????????????????????????????????????????????????????????????????????????????????????????????????????????????????????????????????????????????????????????
NW116_5_Pseudacraea_eurytus                            ??????????????????????????????????????????????????????????????????????????????????????????????????????????????????????????????????????????????????????????????????????????????????????????????????????????????????????????????????????????????????????????????????????????????????????????????????????????????????????????????????????????????????????????????????????????????????????????????????????????????????????????????????????????????????????????????????????????????????????????????????????????????????????????????????????????????????????????????????????????????????????????????????????????????????????????????????????????????????????????????????????????????????????????????????????????????????????????????????????????????????????????????????????????????????????????????????????????????????????????????????????????????????????????????????????????????????
NW116_6_Pseudacraea_semire                             ??????????????????????????????????????????????????????????????????????????????????????????????????????????????????????????????????????????????????????????????????????????????????????????????????????????????????????????????????????????????????????????????????????????????????????????????????????????????????????????????????????????????????????????????????????????????????????????????????????????????????????????????????????????????????????????????????????????????????????????????????????????????????????????????????????????????????????????????????????????????????????????????????????????????????????????????????????????????????????????????????????????????????????????????????????????????????????????????????????????????????????????????????????????????????????????????????????????????????????????????????????????????????????????????????????????????????
NW116_8_Pseudacraea_dolomena                           ??????????????????????????????????????????????????????????????????????????????????????????????????????????????????????????????????????????????????????????????????????????????????????????????????????????????????????????????????????????????????????????????????????????????????????????????????????????????????????????????????????????????????????????????????????????????????????????????????????????????????????????????????????????????????????????????????????????????????????????????????????????????????????????????????????????????????????????????????????????????????????????????????????????????????????????????????????????????????????????????????????????????????????????????????????????????????????????????????????????????????????????????????????????????????????????????????????????????????????????????????????????????????????????????????????????????????
NW116_9_Pseudacraea_lucretia                           ??????????????????????????????????????????????????????????????????????????????????????????????????????????????????????????????????????????????????????????????????????????????????????????????????????????????????????????????????????????????????????????????????????????????????????????????????????????????????????????????????????????????????????????????????????????????????????????????????????????????????????????????????????????????????????????????????????????????????????????????????????????????????????????????????????????????????????????????????????????????????????????????????????????????????????????????????????????????????????????????????????????????????????????????????????????????????????????????????????????????????????????????????????????????????????????????????????????????????????????????????????????????????????????????????????????????????
NW117_11_Euriphene_aridatha                            ??????????????????????????????????????????????????????????????????????????????????????????????????????????????????????????????????????????????????????????????????????????????????????????????????????????????????????????????????????????????????????????????????????????????????????????????????????????????????????????????????????????????????????????????????????????????????????????????????????????????????????????????????????????????????????????????????????????????????????????????????????????????????????????????????????????????????????????????????????????????????????????????????????????????????????????????????????????????????????????????????????????????????????????????????????????????????????????????????????????????????????????????????????????????????????????????????????????????????????????????????????????????????????????????????????????????????
NW117_16_Euptera_kinugnana                             ??????????????????????????????????????????????????????????????????????????????????????????????????????????????????????????????????????????????????????????????????????????????????????????????????????????????????????????????????????????????????????????????????????????????????????????????????????????????????????????????????????????????????????????????????????????????????????????????????????????????????????????????????????????????????????????????????????????????????????????????????????????????????????????????????????????????????????????????????????????????????????????????????????????????????????????????????????????????????????????????????????????????????????????????????????????????????????????????????????????????????????????????????????????????????????????????????????????????????????????????????????????????????????????????????????????????????
NW117_17_Bebearia_mardania                             ??????????????????????????????????????????????????????????????????????????????????????????????????????????????????????????????????????????????????????????????????????????????????????????????????????????????????????????????????????????????????????????????????????????????????????????????????????????????????????????????????????????????????????????????????????????????????????????????????????????????????????????????????????????????????????????????????????????????????????????????????????????????????????????????????????????????????????????????????????????????????????????????????????????????????????????????????????????????????????????????????????????????????????????????????????????????????????????????????????????????????????????????????????????????????????????????????????????????????????????????????????????????????????????????????????????????????
NW118_16_Euthalia_adonia                               ??????????????????????????????????????????????????????????????????????????????????????????????????????????????????????????????????????????????????????????????????????????????????????????????????????????????????????????????????????????????????????????????????????????????????????????????????????????????????????????????????????????????????????????????????????????????????????????????????????????????????????????????????????????????????????????????????????????????????????????????????????????????????????????????????????????????????????????????????????????????????????????????????????????????????????????????????????????????????????????????????????????????????????????????????????????????????????????????????????????????????????????????????????????????????????????????????????????????????????????????????????????????????????????????????????????????????
NW118_18_Tarattia_lysanias                             ??????????????????????????????????????????????????????????????????????????????????????????????????????????????????????????????????????????????????????????????????????????????????????????????????????????????????????????????????????????????????????????????????????????????????????????????????????????????????????????????????????????????????????????????????????????????????????????????????????????????????????????????????????????????????????????????????????????????????????????????????????????????????????????????????????????????????????????????????????????????????????????????????????????????????????????????????????????????????????????????????????????????????????????????????????????????????????????????????????????????????????????????????????????????????????????????????????????????????????????????????????????????????????????????????????????????????
NW121_16_Tanaecia_trigerta                             ??????????????????????????????????????????????????????????????????????????????????????????????????????????????????????????????????????????????????????????????????????????????????????????????????????????????????????????????????????????????????????????????????????????????????????????????????????????????????????????????????????????????????????????????????????????????????????????????????????????????????????????????????????????????????????????????????????????????????????????????????????????????????????????????????????????????????????????????????????????????????????????????????????????????????????????????????????????????????????????????????????????????????????????????????????????????????????????????????????????????????????????????????????????????????????????????????????????????????????????????????????????????????????????????????????????????????
NW121_19_Tanaecia_pelea                                ?????????????????????????????????????????????????????????????????????????????????????????????????????????????????????????????????????????????????????????????????????????????????????????????????????????????????????????????????????????????????????????????????????????????????????????????????????????????????????????????????????????????????????????????????????????????????????????????????????????????????????????????????????????????????????????????????AAAGTACAGAATTGGCTGTTAGAAAACTACGAGAAGAATTTAAAATTACTCCATTTGTTAAGCAAATTGATACCGTTGCCGCCGAGTGGCCTGCTTCAACAAACTATTTGTATCTTACTTACAACGGCAGTACTCATGATTTAGATTTTCCGGGTGAATTTATTATGGTTCTGGGATCGGGTGTATACAGAATAGGAAGTTCTGTTGAATTCGATTCGTGTGCTGTGGGTTGTCTTCGAGAGTTGAAAAACCAAAATAAAAAAACTGTAATGGTGAATTACAATCCTGAAACTGTTAGCACAGATTATGATATGAGTGACAGATTGTATTTTGAAGAAATCTCCTTTGAAGTTGTTATGGATATATATAACATAGAAAAGCCTTCGGGGGTCATATTATGC
NW121_23_Bassarona_teuta                               ??????????????????????????????????????????????????????????????????????????????????????????????????????????????????????????????????????????????????????????????????????????????????????????????????????????????????????????????????????????????????????????????????????????????????????????????????????????????????????????????????????????????????????????????????????????????????????????????????????????????????????????????????????????????????????????????????????????????????????????????????????????????????????????????????????????????????????????????????????????????????????????????????????????????????????????????????????????????????????????????????????????????????????????????????????????????????????????????????????????????????????????????????????????????????????????????????????????????????????????????????????????????????????????????????????????????????
NW123_20_Hamanumida_daedalus                           ??????????????????????????????????????????????????????????????????????????????????????????????????????????????????????????????????????????????????????????????????????????????????????????????????????????????????????????????????????????????????????????????????????????????????????????????????????????????????????????????????????????????????????????????????????????????????????????????????????????????????????????????????????????????????????????????????????????????????????????????????????????????????????????????????????????????????????????????????????????????????????????????????????????????????????????????????????????????????????????????????????????????????????????????????????????????????????????????????????????????????????????????????????????????????????????????????????????????????????????????????????????????????????????????????????????????????
NW123_21_Pseudoneptis_bugandensis                      GAGCTTAGATTATTGCGTAGTAAAAATACCCAGATGGGACTTAGCCAAATTTAACCGAGTTAGTACTAAAATTGGAAGTTCAATGAAAAGTGTTGGGGAAGTTATGGCCATAGGCAGAAATTTTGAAGAAGCATTTCAAAAAGCTTTACGTATGGTGGATGAGAATGTTAATGGATTTGATCCTTACATAAAAAAAGTCAGCGAAAATGAACTGCGCGAACCAACAGATAAACGAATGTTTGTTTTAGCAGCTGCACTTAAAGCTAACTATTCAGTAGGAAAACTCTACGAGTTGACCAAGATTGACAGATGGTTTCTCGAAAAATTCAAAAATATTATCGAATACTACAAAATTTTAGAATCCATAGATTCTATACCTATTACGCGCGATATCCTCAAAAGTGCAAAACAAATTGGATTTTCGGATAAACAAATAGCTGCTGCAATTAAAAGTACAGAATTAGCAGTTAGAAAGCTTCGCGAAGAATTCAAAATTACTCCTTTTGTTAAGCAAATTGATACCGTTGCCGCTGAGTGGCCAGCTTCAACGAACTATCTTTATYTGACTTACAATGGCAGTACACATGATCTAGATTTTCCAGGTGAATTTACAATGGTTTTAGGGTCAGGAGTGTATAGGATAGGAAGCTCTGTTGAGTTTGACTGGTGTGCTGTAGGTTGTCTTCGTGAGTTAAAAAATCAAGATAAGAAAACCATTATGGTTAATTACAATCCAGAAACTGTGAGCACAGATTATGATATGAGTGACAGATTGTATTTTGAAGAAATTTCTTTTGAGGTTGTTATGGATATATATAACATTGAACAGCCTTCTGGTGTTATACTTTGT
NW134_14_Athyma_cama                                   ??????????????????????????????????????????????????????????????????????????????????????????????????????????????????????????????????????????????????????????????????????????????????????????????????????????????????????????????????????????????????????????????????????????????????????????????????????????????????????????????????????????????????????????????????????????????????????????????????????????????????????????????????????????????????????????????????????????????????????????????????????????????????????????????????????????????????????????????????????????????????????????????????????????????????????????????????????????????????????????????????????????????????????????????????????????????????????????????????????????????????????????????????????????????????????????????????????????????????????????????????????????????????????????????????????????????????
NW135_1_Lexias_pardalis                                ?????????????????????????ATACCGCGATGGGACTTAGCTATATTTAACAGAGTTAGTACTAAAATTGGAAGTTCGATGAAAAGTGTTGGAGAGGTTATGGCTATAGGAAGAAATTTTGAAGAAGCATTTCAGAAAGCTTTACGAATGGTTGATGAAAATGTGAATGGTTTTGACCCTTACATAAAAAAAGTAAATGAAAATGAACTTCGGGAACCAACAGATAAGCGAATGTTTGTTTTAGCAGCTGCACTGAAAAATAACTATTCCGTGGAAACACTTTATGAATTGACAAAAATTGATCGATGGTTTCTTGAAAAATTAAAAAATATTGTAGAGTATTACAAAATATTAGAATCAAAAGATTCTATATCTATAACTCATGATATCTTAAAAAGTGCAAAACAAATAGGATTTTCAGATAAGCAAATAGCTGCTGCTATTAAAAGTACAGAATTAGCTGTTAGAAAACTACGAGAAGAATTTAAAATTACTCCATTTGTTAAGCAAATTGATACCGTTGCCGCCGAATGGCCTGCTTCTACAAACTATTTGTATCTTACTTACAATGGCAGTAAACATGATTTAGACTTTCCAGGTGAATTTACTATGGTTCTGGGATCTGGTGTATATAGAATAGGAAGTTCTGTTGAATTTGACTGGTGTGCTGTTGGTTGTCTTCGAGAATTAAAAAATCAAAATAAAAAGACTATAATGGTGAATTATAATCCTGAAACTGTTAGCACAGATTATGATATGAGTGACAGGTTGTATTTTGAAGAAATTTCCTTTGAAGTTGTTATGGATATATATAACATGGAACAACCTTTAGGTGTTATATTATGC
NW137_3_Pantoporia_consimilis                          ??????????????????????????????????????????????????????????????????????????????????????????????????????????????????????????????????????????????????????????????????????????????????????????????????????????????????????????????????????????????????????????????????????????????????????????????????????????????????????????????????????????????????????????????????????????????????????????????????????????????????????????????????????????????????????????????????????????????????????????????????????????????????????????????????????????????????????????????????????????????????????????????????????????????????????????????????????????????????????????????????????????????????????????????????????????????????????????????????????????????????????????????????????????????????????????????????????????????????????????????????????????????????????????????????????????????????
NW137_5_Neptis_rivularis                               ??????????????????????????????????????????????????????????????????????????????????????????????????????????????????????????????????????????????????????????????????????????????????????????????????????????????????????????????????????????????????????????????????????????????????????????????????????????????????????????????????????????????????????????????????????????????????????????????????????????????????????????????????????????????????????????????????????????????????????????????????????????????????????????????????????????????????????????????????????????????????????????????????????????????????????????????????????????????????????????????????????????????????????????????????????????????????????????????????????????????????????????????????????????????????????????????????????????????????????????????????????????????????????????????????????????????????
NW142_11_Neptis_themis                                 ?????????????????????????????????????????????????????????????????????????????????????????????????????????????????????????????????????????????????????????????????????????????????????????????????????????????????????????????????????????????????????????????????????????????????????????????????????????????????????????????????????????????????????????????????????????????????????????????????????????????????????????????????????????????????????????????????AAAGCACGGAATTAGCCGTTAGAAAACTGCGACAAGAATTTAAAATTACTCCCTTTGTTAAACAAATTGATACGGTTGCAGCCGAGTGGCCTGCTTCTACGAACTATCTTTATCTTACTTACAATGGCAGTACACATGATTTAGAATTTCCAGGTGAATTTACAATGGTTCTTGGATCTGGCGTTTATAGAATAGGGAGCTCAGTTGAATTTGACTGGTGCGCCGTGGGCTGTCTTCGAGAATTAAAAAATCAAGGCAAAAAAACCATTATGGTCAATTACAATCCTGAAACAGTCAGYACGGATTATGATATGAGTGACAGATTATACTTTGAAGAAATTTCTTTTGAAGTTGTTATGGATATATATAACATTGAACATCCTTTGGGGGTTATCCTTTGT
NW142_9_Tanaecia_sp                                    ??????????????????????????????????????????????????????????????????????????????????????????????????????????????????????????????????????????????????????????????????????????????????????????????????????????????????????????????????????????????????????????????????????????????????????????????????????????????????????????????????????????????????????????????????????????????????????????????????????????????????????????????????????????????????????????????????????????????????????????????????????????????????????????????????????????????????????????????????????????????????????????????????????????????????????????????????????????????????????????????????????????????????????????????????????????????????????????????????????????????????????????????????????????????????????????????????????????????????????????????????????????????????????????????????????????????????
NW152_3_Adelpha_gelania                                ??????????????????????????????????????????????????????????????????????????????????????????????????????????????????????????????????????????????????????????????????????????????????????????????????????????????????????????????????????????????????????????????????????????????????????????????????????????????????????????????????????????????????????????????????????????????????????????????????????????????????????????????????????????????????????????????????????????????????????????????????????????????????????????????????????????????????????????????????????????????????????????????????????????????????????????????????????????????????????????????????????????????????????????????????????????????????????????????????????????????????????????????????????????????????????????????????????????????????????????????????????????????????????????????????????????????????
NW156_17_Parasarpa_albomaculata                        ??????????????????????????????????????????????????????????????????????????????????????????????????????????????????????????????????????????????????????????????????????????????????????????????????????????????????????????????????????????????????????????????????????????????????????????????????????????????????????????????????????????????????????????????????????????????????????????????????????????????????????????????????????????????????????????????????????????????????????????????????????????????????????????????????????????????????????????????????????????????????????????????????????????????????????????????????????????????????????????????????????????????????????????????????????????????????????????????????????????????????????????????????????????????????????????????????????????????????????????????????????????????????????????????????????????????????
NW157_2_Parthenos_tigrina                              ??????????????????????????????????????????????????????????????????????????????????????????????????????????????????????????????????????????????????????????????????????????????????????????????????????????????????????????????????????????????????????????????????????????????????????????????????????????????????????????????????????????????????????????????????????????????????????????????????????????????????????????????????????????????????????????????????????????????????????????????????????????????????????????????????????????????????????????????????????????????????????????????????????????????????????????????????????????????????????????????????????????????????????????????????????????????????????????????????????????????????????????????????????????????????????????????????????????????????????????????????????????????????????????????????????????????????
NW157_7_Limenitis_recurva                              ??????????????????????????????????????????????????????????????????????????????????????????????????????????????????????????????????????????????????????????????????????????????????????????????????????????????????????????????????????????????????????????????????????????????????????????????????????????????????????????????????????????????????????????????????????????????????????????????????????????????????????????????????????????????????????????????????????????????????????????????????????????????????????????????????????????????????????????????????????????????????????????????????????????????????????????????????????????????????????????????????????????????????????????????????????????????????????????????????????????????????????????????????????????????????????????????????????????????????????????????????????????????????????????????????????????????????
NW158_3_Athyma_punctata                                ??????????????????????????????????????????????????????????????????????????????????????????????????????????????????????????????????????????????????????????????????????????????????????????????????????????????????????????????????????????????????????????????????????????????????????????????????????????????????????????????????????????????????????????????????????????????????????????????????????????????????????????????????????????????????????????????????????????????????????????????????????????????????????????????????????????????????????????????????????????????????????????????????????????????????????????????????????????????????????????????????????????????????????????????????????????????????????????????????????????????????????????????????????????????????????????????????????????????????????????????????????????????????????????????????????????????????
NW159_4_Cynandra_opis                                  ??????????????????????????????????????????????????????????????????????????????????????????????????????????????????????????????????????????????????????????????????????????????????????????????????????????????????????????????????????????????????????????????????????????????????????????????????????????????????????????????????????????????????????????????????????????????????????????????????????????????????????????????????????????????????????????????????????????????????????????????????????????????????????????????????????????????????????????????????????????????????????????????????????????????????????????????????????????????????????????????????????????????????????????????????????????????????????????????????????????????????????????????????????????????????????????????????????????????????????????????????????????????????????????????????????????????????
NW167_11_Patsuia_sinensis                              ??????????????????????????????????????????????????????????????????????????????????????????????????????????????????????????????????????????????????????????????????????????????????????????????????????????????????????????????????????????????????????????????????????????????????????????????????????????????????????????????????????????????????????????????????????????????????????????????????????????????????????????????????????????????????????????????????????????????????????????????????????????????????????????????????????????????????????????????????????????????????????????????????????????????????????????????????????????????????????????????????????????????????????????????????????????????????????????????????????????????????????????????????????????????????????????????????????????????????????????????????????????????????????????????????????????????????
NW167_12_Limenitis_mimica                              ??????????????????????????????????????????????????????????????????????????????????????????????????????????????????????????????????????????????????????????????????????????????????????????????????????????????????????????????????????????????????????????????????????????????????????????????????????????????????????????????????????????????????????????????????????????????????????????????????????????????????????????????????????????????????????????????????????????????????????????????????????????????????????????????????????????????????????????????????????????????????????????????????????????????????????????????????????????????????????????????????????????????????????????????????????????????????????????????????????????????????????????????????????????????????????????????????????????????????????????????????????????????????????????????????????????????????
NW167_16_Euphaedra_sarcoptera                          ??????????????????????????????????????????????????????????????????????????????????????????????????????????????????????????????????????????????????????????????????????????????????????????????????????????????????????????????????????????????????????????????????????????????????????????????????????????????????????????????????????????????????????????????????????????????????????????????????????????????????????????????????????????????????????????????????????????????????????????????????????????????????????????????????????????????????????????????????????????????????????????????????????????????????????????????????????????????????????????????????????????????????????????????????????????????????????????????????????????????????????????????????????????????????????????????????????????????????????????????????????????????????????????????????????????????????
NW17729_Moduza_lymire                                  ?AGTTTAGATTATTGTGTAGTAGAAATACCAAGGTGGGACTTAGCTAAATTTAA???????AGTACTAAAATTGGAAGTTCAATGAAAAGTGTCGGACAGGTTATGGCTATTGGAAGAAATTTTGAGGAAGCATTTCAAAAAGCTTTAAGGATGGTCGATGAGAATGTTAACGGTTTTGATCCTTACATAAAGAAAGCAAACGAAAATGAACTGCGAGAACCTACAGATAAGCGAATGTTTGTATTAGCTGCTGCGCTGAAATCGAATTATAGTGTAGAGAAACTTTATGAATTGACTAAAATTGATCGATGGTTTTTAGAGAAATTAAAAAACATTGTTCAATATTATAAGATTTTGGAATCAATCGATTCACTTTCAATAACYCATGATATCCTTAGATGTGCAAAACAAATTGGATTCTCRGACAAACAGATTGCTGCTGCAATCAAAAGTACAGAGTTAGCGGTTAGAAAATTGCGGCAAGAATTTAAAATTACTCCCTATGTTAAAAAAATTGATACCGTTGCCGCAGAATGGCCAGCTTCAACMAACTATCTTTATCTAACTTACAACGGTAGTACGCATGATTTAGATTTTCCAGGACAATTTACAATGGTGCTTGGATCAGGCGTATACAGAATAGGAAGCTCAGTTGAATTTGATTGGTGTGCGGTTGGTTGTCTCCGAGAATTAAAAAATCAAGATAAAAAAACCATTATGGTGAATTATAATCCTGAAACCGTTAGCACAGATTATGATATGAGTGATAGACTATACTTTGAAGAAATTTCTTTTGAAGTAGTTATGGATATATACAATATAGAACAGCCTTCTGGAGTTATACTATGT
NW17808_Lasippa_neriphus                               ????????????????????????????????????????????????????????????????????????????????????????????????????????????????????????????????????????????????????????????????????????????????????????????????????????????????????????????????????????????????????????????????????????????????????????????????????????????????????????????????????????????????????????????????????????????????????????????????????????????????????????????????????????????????????????????CATCAAAAGCACAGAATTAGCGGTTAGAAAACTGCGACAAGAGTTTAAAATTACTCCCTTTGTAAAGCAAATCGATACTGTTGCTGCCGAGTGGCCTGCTTCAACGAACTATCTTTATCTTACTTACAATGGCTGTACACATGATTTAGAATTTCCGGGTGAATTYACAATGGTTCTCGGATCAGGAGTTTATAGAATAGGGAGCTCTGTTGAATTTGACTGGTGTGCTGTAGGRTGTCTTCGAGAATTAAAAAATCAAGRCAAAAAAACCATTATGGTGAATTACAACCCTGAAACAGTTAGCACGGACTACGATATGAGTGATAGATTGTATTTTGAAGAAATTTCTTTTGAAGTTGTCATGGATATATATAACATTGAACATCCTTTGGGCRTTATACTTTGT
NW17812_Tacola_eulimene                                TAGTATAGATTACTGTGTAGTGAAAATACCAAGATGGGATTTAGCAAAATTTAACAGAGTAAGTACAAAAATTGGAAGTTCAATGAAAAGTGTTGGTGAAGTAATGGCTATTGGTAGAAATTTCGAGGAAGCATTTCAAAAAGCTTTGAGAATGGTCGATGAAAATGTAAATGGTTTTGATCCCTATATAAAAAAAGTTAATGAAAATGAACTTAGGGAACCAACAGATAAGCGAATGTTCGTCTTAGCTGCTGCCCTAAAATTTAATTATTCTGTAGAACGACTTTATGAATTAACTAAAATTGATCGATGGTTTCTTGAAAAATTCAAAAATATTGTAGAATATTATAAAATATTAGAATCTATTGATTCCCTTTCCATAACTCACAATATCCTTAAAAGTGCAAAACAAATAGGATTCTCGGATAAACAAATTGCTGCTGCAATCAAAAGCACGGAATTAGCAGTTAGAAAATTGCGAGAAGAATTTAGAATTACTCCCTTTGTTAAACAAATCGATACAGTYGCAGCTGAATGGCCAGCTTCAACAAACTATCTTTATCTAACTTACAATGGTAGTACCCATGATCTAGATTTTCCTGGAGAATTTACAATGGTTTTGGGATCAGGTGTWTATAGGATAGGAAGCTCAGTTGAGTTTGATTGGTGTGCTGTGGGTTGTCTTAGGGAGTTAAARAATCAAGATAAGAAAACCATTATGATTAATTACAATCCTGAAACTGTTAGTACAGATTATGACATGAGTGACAGATTATATTTTGAAGAAATTTCCTTTGAAGTTGTTATGGATATATACAACATAGAGCAGCCTTCAGGTGTTATACTTTGT
NW67_2_Limenitis_reducta                               TAGTTtGGaTTATTGTGTAGTAAAAATACCAAGGTGGGATTTAGCTAAATTtAACAGAGTTAGTACTAAAATTGGAAGTTCGATGAAAAGTGTCGGAGAGGTTATGGCTATCGGAAGAAATTTTGAAGAAGCATTTCAAAAAGCTTTAAGAATGGTCGATGAGAACGTAAACGGTTTTGATCCTTACATAAAAAAAGTAAATGAAAATGAACTGCGAGAACCAACAGACAAGCGAATGTTTGTTTTAGCTGCTGCGCTTAAAGCGAATTATTCTrTAGAAAAACTTTATGAATTGACCAAAATTGATCGATGGTTTCTAGAGAAATTAAAAAATATTGTTGATTATTATAAAATTTTGGAGTCAATTGATTCCCTTTCTATAACTCATGATATCCTTAGAAGTGCAAAACAAATAGGATTCTCTGATAAACAAATCGCTGCTGCAATCAAAAGTACAGAATTAGCAGTTAGAAAATTGCGACAAGAATTTAAAATTACTCCCTATGTTAAACAAATTGATACCGTTGCCGCCGAATGGCCAGCTTCAACAAACTATCTTTATCTAACTTACAACGGTAGCACACACGATTTAGATTTTCCAGGACAATTTACAATGGTTCTTGGATCAGGCGTATACAGAATAGGAAGCTCAGTTGAATTTGACTGGTGTGCTGTTGGGTGTCTCCGAGAATTAAAAAATCAAGATAAAAAAACCATyATGGTGAATTATAATCCCGAAACGGTTAGCACAGATTATGATATGAGTGACAGATTGTACTTTGAAGAAATTTCTTTTGAAGTTGTCATGGATATATATAACATAGAACAGCCCTCGGGAGTTATACTTTGT
NW70_6_Heliconius_hecale                               CAGCTTAGATTATTGTGTAGTAAAAATACCTAGATGGGATTTGGCAAAATTTAATAGAGTAAGTACAAAAATTGGAAGTTCTATGAAAAGTGTTGGAGAAGTTATGGCTATTGGTAGAAATTTCGAAGAAGCATTTCAAAAAGCGTTGAGAATGGTTGATGAAAACGTCAATGGATTTGACCCATATATAAAGCCAGTTAATGAAAATGAACTAAGGGAACCAACAGATAAGAGAATGTTTGTTCTAGCAGCAGCTCTTAAAGAAAATTATACCGTGGCAAAGTTGTATGAATTAACAAAAATTGATCGATGGTTCCTTGAAAAATTCAAAAATATAGTAGAGTACTATAAGATATTAGAATCAATAAATTCCGGCTCAATTACTCACGAAATCTTAAAAAGCGCAAAACAGATGGGATTCTCCGACAAACAAATAGCTGTCGCAATAAAAAGTACAGAGTTAGCTGTAAGGAAACTAAGAGAAGAATTTAAAATAACTCCATTTGTTAAACAAATCGATACAGTTGCCGCTGAATGGCCTGCATCAACGAATTACCTTTATCTTACTTATAATGGCAGTACACATGATTTACAGTTTCCAGGGGAATTTATTATGGTTCTTGGGTCAGGAGTATATAGGATAGGAAGTTCAGTAGAATTTGATTGGTGTGCAGTTGGATGTTTACGGGAATTAAAGAATCAAAATAAAAAAACTATTATGGTTAACTATAATCCTGAAACAGTCAGCACTGACTATGATATGAGTGACAGGTTATATTTTGAAGAAATTTCATTTGAAGTTGTTATGGATATATATAATATAGAACAACCTTCAGGTGTTATACTGTGT
NW70_7_Parthenos_sylvia                                TAGTTTAGATTATTGTGTAGTAAAaaTACCACGATGGGATTTGGCTAAATTTAACCGAGTAAGCACAAAGATTGGAAGTTCAATGAAAAGTGTGGGGGAGGTTATGGCTATTGGAAGGAATTTCGAAGAAGCGTTTCAAAAAGCTCTGCGAATGGTTGACGAAAATGTTAACGGTTTCGATCCTTACATGAAAAAAGTAAATGAAAAyGAACTACAAGAACCAACAGATAAAAGAATGTTTGTTTTAGCGGCTGCTCTTAAAGAAAATTACTCTGTTGAAAAACTCTATGAATTGACTAAAATTGACCGGTGGTTTTTAGAAAAACTTAAGAATATTGTCGATTACTACAAGATATTGGAATCTATAGATTCTATATCTATTACTAATGATATTCTGAAAAGTGCTAAACAAATAGGCTTTTCAGATAAGCAAATAGCTGCTGCAATTAAAAGCACCGAAGTAGCAGTCAGAAAATTACGAGAAGAATTTAAAATTACCCCrTTTGTTAAACAAATCGATACAGTAGCCGCGGAGTGGCCTGCTTCTACTAATTACCTATATCTwACTTACAACGGCAGTACACATGATTTAGACTTTCCAGGAGAATTTGTTATGGTTCTTGGTTCAGGGGTATACAGAATAGGAAGTTCAGTTGAATTTGATTGGTGyGCTGTAGGATGCCTTCGAGAATTAAAAAATCAAGGTAAAAAAACTATTATGGTGAATTACAATCCTGAAACTGTGAGCACGGATTATGATATGAGTGACAGGTTGTATTTTGAAGAAATTTCATTTGAAGTTGTTATGGATATATACAACATAGAACACCCATCCGGTGTCATTCTTTGT
NW76_12_Argynnis_paphia                                CAGTTTAGATTATTGTGTCGTAAAaaTACCTAGATGGGATTTAGCTAAActtaatCGGGTAAGTACAAAAATTGGAAGTTCTATGAAGAGTGTTGGGGAAGTTATGGGTATTGGTAGAAATTTTGAAGAAGCATTTCAGAAAGCCTTAAGAATGGTTGATGAAAATGTTAATGGTTTCGACCCCTATATGAAAAAAGTAAATGAAAATGAATTAAGAGAACCAACAGACAAACGAATGTTTGTTTTAGCCGCTGCACTTAAAGAAAGTTACACTGTAGAAAAACTATATGAATTAACTAAAATAGATCGATGGTTTCTTGAAAAACTAAAAAACATTGTAGAGTATTATAAAATATTAGAGTCAATAGATTCTGGCTCcATCACATGTGAGATTTTAAAAAGTGCAAAACAAATAGGATTCTCAGACAAGCAAATAGCTGCTGCAATAAAAAGCACGGAATTAGCTGTTAGAAAATTGCGAGAAGAGTTTAAAATTACACCGTTTGTAAAACAAATTGATACAGTTGCCGCAGAATGGCCTGCATCAACGAATTATCTATATCTTACATATAATGGAAACACGCATGACTTAGACTTCCCAGGCGATTTCGCTATGGTACTTGGATCAGGAGTATACAGGATAGGAAGTTCTGTTGAATTTGATTGGTGTGCTGTTGGTTGTCTTCGAGAATTAAAGAATCAAAATAAAAAAACTATCATGGTGAATTATAATCCTGAAACAGTTAGCACGGATTATGATATGAGCGACAGATTATATTTCGAAGAAATTTCGTTTGAAGTTGTAATGGATATTTATAATATAGAAAAACCTTCAGGTGTCATACTTTGT
NW84_5_Neptis_sappho                                   ??????????????????????????????????????????????????????????????????????????????????????????????????????????????????????????????????????????????????????????????????????????????????????????????????????????????????????????????????????????????????????????????????????????????????????????????????????????????????????????????????????????????????????????????????????????????????????????????????????????????????????????????????????????????????????????????????????????????????????????????????????????????????????????????????????????????????????????????????????????????????????????????????????????????????????????????????????????????????????????????????????????????????????????????????????????????????????????????????????????????????????????????????????????????????????????????????????????????????????????????????????????????????????????????????????????????????
NW90_14_Actinote_stratonice                            aAGCTTAGATTATTGCGTAGTAAAAaTACCCCGCTGGGACCTAGCGAAAT??AATAGAGTAAGCACAAAAATTGGAAGTTCTATGAAAAGTGTGGGAGAAGTTATGGCTATTGGAAGAAACTTTGAAGAAGCCTTTCAAAAAGCTTTAAGAATGGTTGATGAAAACGTTAATGGTTTTGATCCTTATGTAAAAGCGGTAAACGAAAATGAATTAAGAGAACCAACTGATAAAAGAATGTTTGTTTTAGCAGCAGCTTTAAGACAGAATTATACAGTGGATATGCTTTATGAATTAACCAAAATTGATCGGTGGTTTCTTGAAAAATTTAAAAACATCATAGAATATTATAAGATATTAGAATCAATAAA---TGGATCTATCACAAATGAAATATTAAAAAGTGCAAAACAAATGGGGTTCTCGGACAAGCAAATAGCTGCTGCTATAAAAAGTACAGAATTAGCTGTAAGAAAGTTACGAGAGGAATTTAAGATAACACCTTTTGTTAAACAAATTGATACAGTTGCTGCAGAATGGCCGGCAACAACAAACTATCTTTATCTCACATATAATGGTAGCACGCATGACTTAAATTTCCCAGGTGATTTTGTAATGGTTCTTGGATCAGGAGTATATAGAATAGGAAGTTCAGTTGAATTTGATTGGTGTGCAGTTGGGTGTCTACGAGAATTAAAAAATCTAAATAAAAAAACTATAATGGTGAACTACAATCCTGAAACTGTCAGTACTGACTATGACATGAGTGATAGGTTATATTTTGAAGAAATTTCATTTGAAGTTGTCATGGATATATACAATATTGAACAGCCTTCGGGTGTCATACTTTGT
NW95_16_Euphaedra_herberti                             ?????????????????????????????????????????????????????????????????????????????????????????????????????????????????????????????????????????????????????????????????????????????????????????????????????????????????????????????????????????????????????????????????????????????????????????????????????????????????????????????????????????????????????????????????????????????????????????????????????????????????????????????????????????????????????CTAaTGCCATTmAaAGTACTGAATTAGCTGTTAGAAAACTACGTAAAGAATTTAATATTACCCCGTTTGTCAAGCAAATTGATACTGTTGCAGCCGAATGGCCTGCTTCAACAAACTATCTTTACCTTACCTACAACGGCAGTACGCATGATTTAGATTTTCCAGGTGAATTTACAATGGTTCTTGGATCAGGGGTCTATAGAATAGGAAGTTCAGTTGAATTCGACTGGTGTGCAGTGGGTTGTCTTCGGGAATTAAAAAATCAAAACAAGAAAACAATTATGGTGAATTACAATCCGGAAACTGTAAGCACAGATTATGATATGAGTGACAGATTGTATTTTGAAGAAATTTCTTTTGAAGTTGTTATGGATATATACAACATAGAACAGCCTTCAGGTGTTATACTATGT
NW97_2_Neptis_taiwana                                  ??????????????????????????????????????????????????????????????????????????????????????????????????????????????????????????????????????????????????????????????????????????????????????????????????????????????????????????????????????????????????????????????????????????????????????????????????????????????????????????????????????????????????????????????????????????????????????????????????????????????????????????????????????????????????????????????????????????????????????????????????????????????????????????????????????????????????????????????????????????????????????????????????????????????????????????????????????????????????????????????????????????????????????????????????????????????????????????????????????????????????????????????????????????????????????????????????????????????????????????????????????????????????????????????????????????????????
NW98_3_Neptis_ida                                      ?????????????????????????????????????????????????????????????????????????????????????????????????????????????????????????????????????????????????????????????????????????????????????????????????????????????????????????????????????????????????????????????????????????????????????????????????????????????????????????????????????????????????????????????????????????????????????????????????????????????????????????????????????????????????????CAGCTGCTATCAAAaGCACGGAAGTAGCCGTTAGAAAACTGCGACAAGAATTTAAAATTACTCCGTTTGTTAAGCAAATTGATACGGTTGCTGCCGAGTGGCCTGCTTCCACTAACTACCTTTATCTTACGTACAATGGCAGTACACATGATTTAGAATTTCCGGGTGAATTTACAATGGTTCTTGGTTCTGGCGTTTATAGAATAGGGAGCTCAGTTGAATTTGACTGGTGTGCCGTGGGCTGTCTTCGAGAATTAAAAAATCAAGGCAAAAAAACCATTATGGTGAATTATAATCCTGAAACAGTyAGCACGGATTATGATATGAGTGATAGATTATACTTTGAAGAAATTTCTTTTGAAGTTGTTATGGATATATATAACATAGAACATCCTCTGGGGGTTATCCTATGT
NW99_10_Euriphene_tadema                               ?????????????????????????????????????????????????????????????????????????????????????????????????????????????????????????????????????????????????????????????????????????????????????????????????????????????????????????????????????????????????????????????????????????????????????????????????????????????????????????????????????????????????????????????????????????????????????????????????????????????????????????????????????????????????????????????????AAAGTACCGAATTAGCCGTAAGAAAGCTACGAGAAGAATTTAAAATAACTCCATTTGTTAAACAAATTGATACCGTTGCTGCCGAGTGGCCTGCTTCAACAAACTATCTATATCTCACTTATAACGGCAGTACACATGATTTAGATTTTCCAGGTGAATTCGTAATGGTTCTTGGATCAGGCGTATATAGAATAGGAAGTTCAGTTGAATTTGACTGGTGTGCTGTGGGTTGTCTTCGAGAGCTCAAAAATCAAAATAAAAAAACTATAATGGTGAATTACAATCCTGAAACTGTAAGCACAGATTATGATATGAGTGACAGGTTATATTTTGAGGAAATTTCCTTTGAAGTTGTTATGGATATATACAATATAGAGCAGCCTTCAGGTGTCATACTATGC
NW99_11_Euptera_elabontas                              ?????????????????????????????????????????????????????????????????????????????????????????????????????????????????????????????????????????????????????????????????????????????????????????????????????????????????????????????????????????????????????????????????????????????????????????????????????????????????????????????????????????????????????????????????????????????????????????????????????????????????????????????????????????????????????????????????AAAGTACAGAATTAGCTGTTAGGAAACTTCGAGAAGAATATAATATTACTCCCTTCGTCAAAAAAATTGATACCGTTTCAGCAGAGTGGCCTGCTTCAACAAATTATCTTTATCTTACTTATAACGGCAGTACACATGATTTAGATTTTCCAGGTGAATTTACAATGGTTCTTGGATCAGGCGTATACAGAATAGGAAGTTCAGTCGAATTTGATTGGTGTGCAGTGGGGTGTCTTCGAGAGTTAAAAAATCAAAGTAAAAAAACTATAATGGTGAACTATAATCCGGAAACTGTTAGTACCGACTATGATATGAGTGACAGATTATATTTTGAAGAAATTTCTTTCGAAGTTGTTATGGATATTTACAACCTAGAAAAACCCTCGGGCGTCATATTGTGT
NW99_4_Athyma_selenophora                              ????????????????????????AATACCAAGATGGGACTTAGCTAGATTTAACCGAGTTAGTACTAAAATTGGAAGTTCGATGAAAAGTGTCAGAGAGGTTATGGTTATTGGAAGAAATTTTGAGGAAGCATTTCAAAAAGCTTTAAGAATGGTCGATGAGAATGTAAACGGTTTTGATCCTTACATAAAGAAAGTAAATGAAAATGAGTTGCGAGAACCAACATATAAGCGAATGTTTTTTTTAGCTGCTGCACTTAAAGCGAGTTATTCTGTAGAAAAACTTTATGAATTGACTAAAATTGATCGATGGTTTCTAGAGAAATTAAAAAACATTGTGGAATATTATAAAATTTTGGAATCAATCGATTCGCTATCTATAACTCATGATATCCTTAGAAGTGCCAAACAAATAGGATTCTCGGACAAACAAATCGCTGCTGCAATCAAAAGTACAGAATTAGCAGTTAGAAAATTGCGACAAGAATTTAAAATTACTCCTTATGTTAAACAAATTGATACCGTTGCCGCCGAATGGCCAGCTTCAACAAATTATCTTTATCTAACTTACAACGGAGGTACGCACGATTTAGATTTTCCAGGGCAATTTACAATGGTCCTTGGATCAGGCGTATACAGAATAGGAAGCTCAGTTGAATTTGATTGGTGTGCTGTTGGTTGTCTCCGAGAATTAAAAAATCAAGATAAAAAAACCATTATGGTGAATTACAATCCTGAAACGGTTAGCACAGATTATGATATGAGTGACAGATTGTACTTTGAAGAAATTTCTTTTGAAGTTGTTATGGATATATATAACATAGAACAGCCTGCAGGAGTTATACTTTGC
NW99_7_Crenidomimas_concordia                          ?????????????????????????????????????????????????????????????????????????????????????????????????????????????????????????????????????????????????????????????????????????????????????????????????????????????????????????????????????????????????????????????????????????????????????????????????????????????????????????????????????????????????????????????????????????????????????????????????????????????????????????????????????????????????????????????????AAAGTACTGAATTAGCCGTGAGAAAATTGCGAGAAGAATTTAAAATTACTCCATTTGTTAAACAAATTGATACCGTTGCTGCCGAATGGCCTGCTTCAACAAACTATCTATATCTTACTTATAATGGCAGTACACATGATTTAGATTTTCCAGGTGAATTCGTAATGGTTCTAGGATCAGGYGTWTATAGAATAGGAAGTTCAGTTGAATTTGATTGGTGTGCAGTGGGTTGTCTTCGAGAGCTTAAAAATCAAAATAAAAAAACTATAATGGTGAATTACAATCCTGAAACTGTTAGCACAGATTATGATATGAGTGACAGGTTGTATTTTGAGGAAATTTCCTTTGAAGTTGTTATGGATATATACAATATAGAGCAGCCTTCAGGCGTCATACTATGC
NW99_8_Pseudacraea_poggei                              CAGTTTAGATTACTGTGTTGTTAAAATACCGAGGTGGGACTTAGCTAAATTTAACCGAGTTAGTACTAAAATAGGAAGTTCGATGAAAAGCGTTGGTGAGGTTATGGCTATTGGAAGAAATTTTGAAGAAGCATTCCAGAAAGCTTTACGAATGGTTGATGAAAATGTTAACGGATTTGATCCTAATATTAAAAAAGTCAGTGAAAATGAACTACAAGAACCGACTGATAAACGAATGTTTGTTTTAGCAGCTGCATTGAAAGTTAACTATTCTGTGGAAAAACTCTATGAATTGACTAAAATTGACAGATGGTTTCTTGAAAAGTTTAAAAATATTGTGGAATATTATAAAATTTTAGAATCAATAGACTCTGTATCAGTAAACTATGATATTCTCAAAAGTGCTAAACAAATWGGATTCTCAGATAAACAGATAGCTGCTGCAATCAAAAGTACGGAATTAGCAGTAAGAAAACTGCGAGAAGAATATAAAATTACTCCTTCTGTCAAGCAAATTGATACAGTTGCTGCTGAGTGGCCTGCATCAACAAACTATCTTTATCTAACTTACAACGGAACAACACATGATTTAGATTTTCCAGGAGATTTTACGATGGTACTTGGATCCGGCGTGTATAGAATAGGAAGCTCAGTTGARTTTGACTGGTGTGCTGTGGGTTGTCTTCGAGAGTTAAAAAATCAAAATAAAAAAACCATTATGGTGAACTATAATCCAGAAACCGTTAGTACAGATTATGATATGAGCGACAGATTGTATTTTGAAGAAATTTCTTTTGAAGTTGTTATGGATATATATAACATAGAACAGCCGGCGGGTGTTATACTTTGT
OB_060_Cymothoe_aramis                                 ??????????????????????????????????????????????????????????????????????????????????????????????????????????????????????????????????????????????????????????????????????????????????????????????????????????????????????????????????????????????????????????????????????????????????????????????????????????????????????????????????????????????????????????????????????????????????????????????????????????????????????????????????????????????????????????????????????????????????????????????????????????????????????????????????????????????????????????????????????????????????????????????????????????????????????????????????????????????????????????????????????????????????????????????????????????????????????????????????????????????????????????????????????????????????????????????????????????????????????????????????????????????????????????????????????????????????
PM12_04_Bebearia_cocalia                               ??????????????????????????????????????????????????????????????????????????????????????????????????????????????????????????????????????????????????????????????????????????????????????????????????????????????????????????????????????????????????????????????????????????????????????????????????????????????????????????????????????????????????????????????????????????????????????????????????????????????????????????????????????????????????????????????????????????????????????????????????????????????????????????????????????????????????????????????????????????????????????????????????????????????????????????????????????????????????????????????????????????????????????????????????????????????????????????????????????????????????????????????????????????????????????????????????????????????????????????????????????????????????????????????????????????????????
PM12_05_Euphaedra_imitans                              ??????????????????????????????????????????????????????????????????????????????????????????????????????????????????????????????????????????????????????????????????????????????????????????????????????????????????????????????????????????????????????????????????????????????????????????????????????????????????????????????????????????????????????????????????????????????????????????????????????????????????????????????????????????????????????????????????????????????????????????????????????????????????????????????????????????????????????????????????????????????????????????????????????????????????????????????????????????????????????????????????????????????????????????????????????????????????????????????????????????????????????????????????????????????????????????????????????????????????????????????????????????????????????????????????????????????????
PM12_13_Euryphura_chalcis                              ??????????????????????????????????????????????????????????????????????????????????????????????????????????????????????????????????????????????????????????????????????????????????????????????????????????????????????????????????????????????????????????????????????????????????????????????????????????????????????????????????????????????????????????????????????????????????????????????????????????????????????????????????????????????????????????????????????????????????????????????????????????????????????????????????????????????????????????????????????????????????????????????????????????????????????????????????????????????????????????????????????????????????????????????????????????????????????????????????????????????????????????????????????????????????????????????????????????????????????????????????????????????????????????????????????????????????
PM12_14_Euphaedra_kakamega                             ??????????????????????????????????????????????????????????????????????????????????????????????????????????????????????????????????????????????????????????????????????????????????????????????????????????????????????????????????????????????????????????????????????????????????????????????????????????????????????????????????????????????????????????????????????????????????????????????????????????????????????????????????????????????????????????????????????????????????????????????????????????????????????????????????????????????????????????????????????????????????????????????????????????????????????????????????????????????????????????????????????????????????????????????????????????????????????????????????????????????????????????????????????????????????????????????????????????????????????????????????????????????????????????????????????????????????
PM15_11_Neptis_satina                                  ??????????????????????????????????????????????????????????????????????????????????????????????????????????????????????????????????????????????????????????????????????????????????????????????????????????????????????????????????????????????????????????????????????????????????????????????????????????????????????????????????????????????????????????????????????????????????????????????????????????????????????????????????????????????????????????????????????????????????????????????????????????????????????????????????????????????????????????????????????????????????????????????????????????????????????????????????????????????????????????????????????????????????????????????????????????????????????????????????????????????????????????????????????????????????????????????????????????????????????????????????????????????????????????????????????????????????
PM15_12_Pantoporia_venilia                             ??????????????????????????????????????????????????????????????????????????????????????????????????????????????????????????????????????????????????????????????????????????????????????????????????????????????????????????????????????????????????????????????????????????????????????????????????????????????????????????????????????????????????????????????????????????????????????????????????????????????????????????????????????????????????????????????????????????????????????????????????????????????????????????????????????????????????????????????????????????????????????????????????????????????????????????????????????????????????????????????????????????????????????????????????????????????????????????????????????????????????????????????????????????????????????????????????????????????????????????????????????????????????????????????????????????????????
PM16_01_Lamasia_lyncides                               ??????????????????????????????????????????????????????????????????????????????????????????????????????????????????????????????????????????????????????????????????????????????????????????????????????????????????????????????????????????????????????????????????????????????????????????????????????????????????????????????????????????????????????????????????????????????????????????????????????????????????????????????????????????????????????????????????????????????????????????????????????????????????????????????????????????????????????????????????????????????????????????????????????????????????????????????????????????????????????????????????????????????????????????????????????????????????????????????????????????????????????????????????????????????????????????????????????????????????????????????????????????????????????????????????????????????????
PM16_02_Sumalia_daraxa                                 ??????????????????????????????????????????????????????????????????????????????????????????????????????????????????????????????????????????????????????????????????????????????????????????????????????????????????????????????????????????????????????????????????????????????????????????????????????????????????????????????????????????????????????????????????????????????????????????????????????????????????????????????????????????????????????????????????????????????????????????????????????????????????????????????????????????????????????????????????????????????????????????????????????????????????????????????????????????????????????????????????????????????????????????????????????????????????????????????????????????????????????????????????????????????????????????????????????????????????????????????????????????????????????????????????????????????????
PM16_03_Chalinga_pratti                                ??????????????????????????????????????????????????????????????????????????????????????????????????????????????????????????????????????????????????????????????????????????????????????????????????????????????????????????????????????????????????????????????????????????????????????????????????????????????????????????????????????????????????????????????????????????????????????????????????????????????????????????????????????????????????????????????????????????????????????????????????????????????????????????????????????????????????????????????????????????????????????????????????????????????????????????????????????????????????????????????????????????????????????????????????????????????????????????????????????????????????????????????????????????????????????????????????????????????????????????????????????????????????????????????????????????????????
PM16_04_Athyma_libnites                                ??????????????????????????????????????????????????????????????????????????????????????????????????????????????????????????????????????????????????????????????????????????????????????????????????????????????????????????????????????????????????????????????????????????????????????????????????????????????????????????????????????????????????????????????????????????????????????????????????????????????????????????????????????????????????????????????????????????????????????????????????????????????????????????????????????????????????????????????????????????????????????????????????????????????????????????????????????????????????????????????????????????????????????????????????????????????????????????????????????????????????????????????????????????????????????????????????????????????????????????????????????????????????????????????????????????????????
PM16_09_Abrota_ganga                                   ??????????????????????????????????????????????????????????????????????????????????????????????????????????????????????????????????????????????????????????????????????????????????????????????????????????????????????????????????????????????????????????????????????????????????????????????????????????????????????????????????????????????????????????????????????????????????????????????????????????????????????????????????????????????????????????????????????????????????????????????????????????????????????????????????????????????????????????????????????????????????????????????????????????????????????????????????????????????????????????????????????????????????????????????????????????????????????????????????????????????????????????????????????????????????????????????????????????????????????????????????????????????????????????????????????????????????
PM16_13_Neptis_anjana                                  ??????????????????????????????????????????????????????????????????????????????????????????????????????????????????????????????????????????????????????????????????????????????????????????????????????????????????????????????????????????????????????????????????????????????????????????????????????????????????????????????????????????????????????????????????????????????????????????????????????????????????????????????????????????????????????????????????????????????????????????????????????????????????????????????????????????????????????????????????????????????????????????????????????????????????????????????????????????????????????????????????????????????????????????????????????????????????????????????????????????????????????????????????????????????????????????????????????????????????????????????????????????????????????????????????????????????????
PM16_15_Parasarpa_dudu                                 ??????????????????????????????????????????????????????????????????????????????????????????????????????????????????????????????????????????????????????????????????????????????????????????????????????????????????????????????????????????????????????????????????????????????????????????????????????????????????????????????????????????????????????????????????????????????????????????????????????????????????????????????????????????????????????????????????????????????????????????????????????????????????????????????????????????????????????????????????????????????????????????????????????????????????????????????????????????????????????????????????????????????????????????????????????????????????????????????????????????????????????????????????????????????????????????????????????????????????????????????????????????????????????????????????????????????????
PM16_18_Limenitis_disjuncta                            ??????????????????????????????????????????????????????????????????????????????????????????????????????????????????????????????????????????????????????????????????????????????????????????????????????????????????????????????????????????????????????????????????????????????????????????????????????????????????????????????????????????????????????????????????????????????????????????????????????????????????????????????????????????????????????????????????????????????????????????????????????????????????????????????????????????????????????????????????????????????????????????????????????????????????????????????????????????????????????????????????????????????????????????????????????????????????????????????????????????????????????????????????????????????????????????????????????????????????????????????????????????????????????????????????????????????????
PM16_19_Euthaliopsis_aetion                            ??????????????????????????????????????????????????????????????????????????????????????????????????????????????????????????????????????????????????????????????????????????????????????????????????????????????????????????????????????????????????????????????????????????????????????????????????????????????????????????????????????????????????????????????????????????????????????????????????????????????????????????????????????????????????????????????????????????????????????????????????????????????????????????????????????????????????????????????????????????????????????????????????????????????????????????????????????????????????????????????????????????????????????????????????????????????????????????????????????????????????????????????????????????????????????????????????????????????????????????????????????????????????????????????????????????????????
RV_060_Cymothoe_jodutta                                ??????????????????????????????????????????????????????????????????????????????????????????????????????????????????????????????????????????????????????????????????????????????????????????????????????????????????????????????????????????????????????????????????????????????????????????????????????????????????????????????????????????????????????????????????????????????????????????????????????????????????????????????????????????????????????????????????????????????????????????????????????????????????????????????????????????????????????????????????????????????????????????????????????????????????????????????????????????????????????????????????????????????????????????????????????????????????????????????????????????????????????????????????????????????????????????????????????????????????????????????????????????????????????????????????????????????????
RV_226_Cymothoe_herminia                               ??????????????????????????????????????????????????????????????????????????????????????????????????????????????????????????????????????????????????????????????????????????????????????????????????????????????????????????????????????????????????????????????????????????????????????????????????????????????????????????????????????????????????????????????????????????????????????????????????????????????????????????????????????????????????????????????????????????????????????????????????????????????????????????????????????????????????????????????????????????????????????????????????????????????????????????????????????????????????????????????????????????????????????????????????????????????????????????????????????????????????????????????????????????????????????????????????????????????????????????????????????????????????????????????????????????????????
RV_332_Cymothoe_confusa                                ??????????????????????????????????????????????????????????????????????????????????????????????????????????????????????????????????????????????????????????????????????????????????????????????????????????????????????????????????????????????????????????????????????????????????????????????????????????????????????????????????????????????????????????????????????????????????????????????????????????????????????????????????????????????????????????????????????????????????????????????????????????????????????????????????????????????????????????????????????????????????????????????????????????????????????????????????????????????????????????????????????????????????????????????????????????????????????????????????????????????????????????????????????????????????????????????????????????????????????????????????????????????????????????????????????????????????
RV_386_Cymothoe_beckeri                                ??????????????????????????????????????????????????????????????????????????????????????????????????????????????????????????????????????????????????????????????????????????????????????????????????????????????????????????????????????????????????????????????????????????????????????????????????????????????????????????????????????????????????????????????????????????????????????????????????????????????????????????????????????????????????????????????????????????????????????????????????????????????????????????????????????????????????????????????????????????????????????????????????????????????????????????????????????????????????????????????????????????????????????????????????????????????????????????????????????????????????????????????????????????????????????????????????????????????????????????????????????????????????????????????????????????????????
RV_390_Cymothoe_hobarti                                ??????????????????????????????????????????????????????????????????????????????????????????????????????????????????????????????????????????????????????????????????????????????????????????????????????????????????????????????????????????????????????????????????????????????????????????????????????????????????????????????????????????????????????????????????????????????????????????????????????????????????????????????????????????????????????????????????????????????????????????????????????????????????????????????????????????????????????????????????????????????????????????????????????????????????????????????????????????????????????????????????????????????????????????????????????????????????????????????????????????????????????????????????????????????????????????????????????????????????????????????????????????????????????????????????????????????????
RV_392_Cymothoe_lurida                                 ??????????????????????????????????????????????????????????????????????????????????????????????????????????????????????????????????????????????????????????????????????????????????????????????????????????????????????????????????????????????????????????????????????????????????????????????????????????????????????????????????????????????????????????????????????????????????????????????????????????????????????????????????????????????????????????????????????????????????????????????????????????????????????????????????????????????????????????????????????????????????????????????????????????????????????????????????????????????????????????????????????????????????????????????????????????????????????????????????????????????????????????????????????????????????????????????????????????????????????????????????????????????????????????????????????????????????
RW_030_Cymothoe_indamora                               ??????????????????????????????????????????????????????????????????????????????????????????????????????????????????????????????????????????????????????????????????????????????????????????????????????????????????????????????????????????????????????????????????????????????????????????????????????????????????????????????????????????????????????????????????????????????????????????????????????????????????????????????????????????????????????????????????????????????????????????????????????????????????????????????????????????????????????????????????????????????????????????????????????????????????????????????????????????????????????????????????????????????????????????????????????????????????????????????????????????????????????????????????????????????????????????????????????????????????????????????????????????????????????????????????????????????????
SPM001_Limenitis_archippus                             ??????????????????????????????????????????????????????????????????????????????????????????????????????????????????????????????????????????????????????????????????????????????????????????????????????????????????????????????????????????????????????????????????????????????????????????????????????????????????????????????????????????????????????????????????????????????????????????????????????????????????????????????????????????????????????????????????????????????????????????????????????????????????????????????????????????????????????????????????????????????????????????????????????????????????????????????????????????????????????????????????????????????????????????????????????????????????????????????????????????????????????????????????????????????????????????????????????????????????????????????????????????????????????????????????????????????????
SPM004_Limenitis_lorquini                              ??????????????????????????????????????????????????????????????????????????????????????????????????????????????????????????????????????????????????????????????????????????????????????????????????????????????????????????????????????????????????????????????????????????????????????????????????????????????????????????????????????????????????????????????????????????????????????????????????????????????????????????????????????????????????????????????????????????????????????????????????????????????????????????????????????????????????????????????????????????????????????????????????????????????????????????????????????????????????????????????????????????????????????????????????????????????????????????????????????????????????????????????????????????????????????????????????????????????????????????????????????????????????????????????????????????????????
SPM006_Limenitis_weidemeyerii                          ??????????????????????????????????????????????????????????????????????????????????????????????????????????????????????????????????????????????????????????????????????????????????????????????????????????????????????????????????????????????????????????????????????????????????????????????????????????????????????????????????????????????????????????????????????????????????????????????????????????????????????????????????????????????????????????????????????????????????????????????????????????????????????????????????????????????????????????????????????????????????????????????????????????????????????????????????????????????????????????????????????????????????????????????????????????????????????????????????????????????????????????????????????????????????????????????????????????????????????????????????????????????????????????????????????????????????
SPM008_Limenitis_arthemis                              ??????????????????????????????????????????????????????????????????????????????????????????????????????????????????????????????????????????????????????????????????????????????????????????????????????????????????????????????????????????????????????????????????????????????????????????????????????????????????????????????????????????????????????????????????????????????????????????????????????????????????????????????????????????????????????????????????????????????????????????????????????????????????????????????????????????????????????????????????????????????????????????????????????????????????????????????????????????????????????????????????????????????????????????????????????????????????????????????????????????????????????????????????????????????????????????????????????????????????????????????????????????????????????????????????????????????????
SPM023_Limenitis_amphyssa                              ??????????????????????????????????????????????????????????????????????????????????????????????????????????????????????????????????????????????????????????????????????????????????????????????????????????????????????????????????????????????????????????????????????????????????????????????????????????????????????????????????????????????????????????????????????????????????????????????????????????????????????????????????????????????????????????????????????????????????????????????????????????????????????????????????????????????????????????????????????????????????????????????????????????????????????????????????????????????????????????????????????????????????????????????????????????????????????????????????????????????????????????????????????????????????????????????????????????????????????????????????????????????????????????????????????????????????
SPM024_Limenitis_moltrechti                            ??????????????????????????????????????????????????????????????????????????????????????????????????????????????????????????????????????????????????????????????????????????????????????????????????????????????????????????????????????????????????????????????????????????????????????????????????????????????????????????????????????????????????????????????????????????????????????????????????????????????????????????????????????????????????????????????????????????????????????????????????????????????????????????????????????????????????????????????????????????????????????????????????????????????????????????????????????????????????????????????????????????????????????????????????????????????????????????????????????????????????????????????????????????????????????????????????????????????????????????????????????????????????????????????????????????????????
SPM025_Limenitis_helmanni                              ??????????????????????????????????????????????????????????????????????????????????????????????????????????????????????????????????????????????????????????????????????????????????????????????????????????????????????????????????????????????????????????????????????????????????????????????????????????????????????????????????????????????????????????????????????????????????????????????????????????????????????????????????????????????????????????????????????????????????????????????????????????????????????????????????????????????????????????????????????????????????????????????????????????????????????????????????????????????????????????????????????????????????????????????????????????????????????????????????????????????????????????????????????????????????????????????????????????????????????????????????????????????????????????????????????????????????
SPM027_Limenitis_homeyeri                              ??????????????????????????????????????????????????????????????????????????????????????????????????????????????????????????????????????????????????????????????????????????????????????????????????????????????????????????????????????????????????????????????????????????????????????????????????????????????????????????????????????????????????????????????????????????????????????????????????????????????????????????????????????????????????????????????????????????????????????????????????????????????????????????????????????????????????????????????????????????????????????????????????????????????????????????????????????????????????????????????????????????????????????????????????????????????????????????????????????????????????????????????????????????????????????????????????????????????????????????????????????????????????????????????????????????????????
SPM029_Limenitis_camilla                               ??????????????????????????????????????????????????????????????????????????????????????????????????????????????????????????????????????????????????????????????????????????????????????????????????????????????????????????????????????????????????????????????????????????????????????????????????????????????????????????????????????????????????????????????????????????????????????????????????????????????????????????????????????????????????????????????????????????????????????????????????????????????????????????????????????????????????????????????????????????????????????????????????????????????????????????????????????????????????????????????????????????????????????????????????????????????????????????????????????????????????????????????????????????????????????????????????????????????????????????????????????????????????????????????????????????????????
SPM031_Limenitis_populi                                ??????????????????????????????????????????????????????????????????????????????????????????????????????????????????????????????????????????????????????????????????????????????????????????????????????????????????????????????????????????????????????????????????????????????????????????????????????????????????????????????????????????????????????????????????????????????????????????????????????????????????????????????????????????????????????????????????????????????????????????????????????????????????????????????????????????????????????????????????????????????????????????????????????????????????????????????????????????????????????????????????????????????????????????????????????????????????????????????????????????????????????????????????????????????????????????????????????????????????????????????????????????????????????????????????????????????????
SPM036_Limenitis_doerriesi                             ??????????????????????????????????????????????????????????????????????????????????????????????????????????????????????????????????????????????????????????????????????????????????????????????????????????????????????????????????????????????????????????????????????????????????????????????????????????????????????????????????????????????????????????????????????????????????????????????????????????????????????????????????????????????????????????????????????????????????????????????????????????????????????????????????????????????????????????????????????????????????????????????????????????????????????????????????????????????????????????????????????????????????????????????????????????????????????????????????????????????????????????????????????????????????????????????????????????????????????????????????????????????????????????????????????????????????
SPM040_Moduza_pintuyana                                ??????????????????????????????????????????????????????????????????????????????????????????????????????????????????????????????????????????????????????????????????????????????????????????????????????????????????????????????????????????????????????????????????????????????????????????????????????????????????????????????????????????????????????????????????????????????????????????????????????????????????????????????????????????????????????????????????????????????????????????????????????????????????????????????????????????????????????????????????????????????????????????????????????????????????????????????????????????????????????????????????????????????????????????????????????????????????????????????????????????????????????????????????????????????????????????????????????????????????????????????????????????????????????????????????????????????????
SPM044_Auzakia_danava                                  ??????????????????????????????????????????????????????????????????????????????????????????????????????????????????????????????????????????????????????????????????????????????????????????????????????????????????????????????????????????????????????????????????????????????????????????????????????????????????????????????????????????????????????????????????????????????????????????????????????????????????????????????????????????????????????????????????????????????????????????????????????????????????????????????????????????????????????????????????????????????????????????????????????????????????????????????????????????????????????????????????????????????????????????????????????????????????????????????????????????????????????????????????????????????????????????????????????????????????????????????????????????????????????????????????????????????????
SPM046_Pandita_sinope                                  ??????????????????????????????????????????????????????????????????????????????????????????????????????????????????????????????????????????????????????????????????????????????????????????????????????????????????????????????????????????????????????????????????????????????????????????????????????????????????????????????????????????????????????????????????????????????????????????????????????????????????????????????????????????????????????????????????????????????????????????????????????????????????????????????????????????????????????????????????????????????????????????????????????????????????????????????????????????????????????????????????????????????????????????????????????????????????????????????????????????????????????????????????????????????????????????????????????????????????????????????????????????????????????????????????????????????????
SPM047_Parasarpa_zayla                                 ??????????????????????????????????????????????????????????????????????????????????????????????????????????????????????????????????????????????????????????????????????????????????????????????????????????????????????????????????????????????????????????????????????????????????????????????????????????????????????????????????????????????????????????????????????????????????????????????????????????????????????????????????????????????????????????????????????????????????????????????????????????????????????????????????????????????????????????????????????????????????????????????????????????????????????????????????????????????????????????????????????????????????????????????????????????????????????????????????????????????????????????????????????????????????????????????????????????????????????????????????????????????????????????????????????????????????
SPM051_Pantoporia_venilia                              ??????????????????????????????????????????????????????????????????????????????????????????????????????????????????????????????????????????????????????????????????????????????????????????????????????????????????????????????????????????????????????????????????????????????????????????????????????????????????????????????????????????????????????????????????????????????????????????????????????????????????????????????????????????????????????????????????????????????????????????????????????????????????????????????????????????????????????????????????????????????????????????????????????????????????????????????????????????????????????????????????????????????????????????????????????????????????????????????????????????????????????????????????????????????????????????????????????????????????????????????????????????????????????????????????????????????????
SS_041_Cymothoe_adela                                  ??????????????????????????????????????????????????????????????????????????????????????????????????????????????????????????????????????????????????????????????????????????????????????????????????????????????????????????????????????????????????????????????????????????????????????????????????????????????????????????????????????????????????????????????????????????????????????????????????????????????????????????????????????????????????????????????????????????????????????????????????????????????????????????????????????????????????????????????????????????????????????????????????????????????????????????????????????????????????????????????????????????????????????????????????????????????????????????????????????????????????????????????????????????????????????????????????????????????????????????????????????????????????????????????????????????????????
SW_005_Cymothoe_alcimeda                               ??????????????????????????????????????????????????????????????????????????????????????????????????????????????????????????????????????????????????????????????????????????????????????????????????????????????????????????????????????????????????????????????????????????????????????????????????????????????????????????????????????????????????????????????????????????????????????????????????????????????????????????????????????????????????????????????????????????????????????????????????????????????????????????????????????????????????????????????????????????????????????????????????????????????????????????????????????????????????????????????????????????????????????????????????????????????????????????????????????????????????????????????????????????????????????????????????????????????????????????????????????????????????????????????????????????????????
TL_011_Cymothoe_althea                                 ??????????????????????????????????????????????????????????????????????????????????????????????????????????????????????????????????????????????????????????????????????????????????????????????????????????????????????????????????????????????????????????????????????????????????????????????????????????????????????????????????????????????????????????????????????????????????????????????????????????????????????????????????????????????????????????????????????????????????????????????????????????????????????????????????????????????????????????????????????????????????????????????????????????????????????????????????????????????????????????????????????????????????????????????????????????????????????????????????????????????????????????????????????????????????????????????????????????????????????????????????????????????????????????????????????????????????
TL_031_Cymothoe_druryi                                 ??????????????????????????????????????????????????????????????????????????????????????????????????????????????????????????????????????????????????????????????????????????????????????????????????????????????????????????????????????????????????????????????????????????????????????????????????????????????????????????????????????????????????????????????????????????????????????????????????????????????????????????????????????????????????????????????????????????????????????????????????????????????????????????????????????????????????????????????????????????????????????????????????????????????????????????????????????????????????????????????????????????????????????????????????????????????????????????????????????????????????????????????????????????????????????????????????????????????????????????????????????????????????????????????????????????????????
UN0734_Athyma_perius                                   ??????????????????????????????????????????????????????????????????????????????????????????????????????????????????????????????????????????????????????????????????????????????????????????????????????????????????????????????????????????????????????????????????????????????????????????????????????????????????????????????????????????????????????????????????????????????????????????????????????????????????????????????????????????????????????????????????????????????????????????????????????????????????????????????????????????????????????????????????????????????????????????????????????????????????????????????????????????????????????????????????????????????????????????????????????????????????????????????????????????????????????????????????????????????????????????????????????????????????????????????????????????????????????????????????????????????????
UN0745_Tanaecia_flora                                  ??????????????????????????????????????????????????????????????????????????????????????????????????????????????????????????????????????????????????????????????????????????????????????????????????????????????????????????????????????????????????????????????????????????????????????????????????????????????????????????????????????????????????????????????????????????????????????????????????????????????????????????????????????????????????????????????????????????????????????????????????????????????????????????????????????????????????????????????????????????????????????????????????????????????????????????????????????????????????????????????????????????????????????????????????????????????????????????????????????????????????????????????????????????????????????????????????????????????????????????????????????????????????????????????????????????????????
UN0746_Athyma_ranga                                    ??????????????????????????????????????????????????????????????????????????????????????????????????????????????????????????????????????????????????????????????????????????????????????????????????????????????????????????????????????????????????????????????????????????????????????????????????????????????????????????????????????????????????????????????????????????????????????????????????????????????????????????????????????????????????????????????????????????????????????????????????????????????????????????????????????????????????????????????????????????????????????????????????????????????????????????????????????????????????????????????????????????????????????????????????????????????????????????????????????????????????????????????????????????????????????????????????????????????????????????????????????????????????????????????????????????????????
UN0747_Athyma_selenophora                              ??????????????????????????????????????????????????????????????????????????????????????????????????????????????????????????????????????????????????????????????????????????????????????????????????????????????????????????????????????????????????????????????????????????????????????????????????????????????????????????????????????????????????????????????????????????????????????????????????????????????????????????????????????????????????????????????????????????????????????????????????????????????????????????????????????????????????????????????????????????????????????????????????????????????????????????????????????????????????????????????????????????????????????????????????????????????????????????????????????????????????????????????????????????????????????????????????????????????????????????????????????????????????????????????????????????????????
UN0765_Euphaedra_spatiosa                              ??????????????????????????????????????????????????????????????????????????????????????????????????????????????????????????????????????????????????????????????????????????????????????????????????????????????????????????????????????????????????????????????????????????????????????????????????????????????????????????????????????????????????????????????????????????????????????????????????????????????????????????????????????????????????????????????????????????????????????????????????????????????????????????????????????????????????????????????????????????????????????????????????????????????????????????????????????????????????????????????????????????????????????????????????????????????????????????????????????????????????????????????????????????????????????????????????????????????????????????????????????????????????????????????????????????????????
UN0771_Euphaedra_alacris                               ??????????????????????????????????????????????????????????????????????????????????????????????????????????????????????????????????????????????????????????????????????????????????????????????????????????????????????????????????????????????????????????????????????????????????????????????????????????????????????????????????????????????????????????????????????????????????????????????????????????????????????????????????????????????????????????????????????????????????????????????????????????????????????????????????????????????????????????????????????????????????????????????????????????????????????????????????????????????????????????????????????????????????????????????????????????????????????????????????????????????????????????????????????????????????????????????????????????????????????????????????????????????????????????????????????????????????
UN0813_Euriphene_ribensis                              ??????????????????????????????????????????????????????????????????????????????????????????????????????????????????????????????????????????????????????????????????????????????????????????????????????????????????????????????????????????????????????????????????????????????????????????????????????????????????????????????????????????????????????????????????????????????????????????????????????????????????????????????????????????????????????????????????????????????????????????????????????????????????????????????????????????????????????????????????????????????????????????????????????????????????????????????????????????????????????????????????????????????????????????????????????????????????????????????????????????????????????????????????????????????????????????????????????????????????????????????????????????????????????????????????????????????????

[COI-begin]
BD001_Lexias_sp                                        ??????????????????????????GAGCAGGAATAGTAGGTACATCTCTTAGTTTATTAATTCGTACTGAACTTGGTAATCCTGGATCTTTAATTGGTGATGATCAAATTTATAATACTATTGTAACAGCACATGCATTTATTATAATTTTTTTTATAGTTATACCTATTATAATTGGGGGATTTGGTAATTGATTAGTACCTTTAATACTAGGAGCTCCAGATATAGCTTTCCCACGAATAAATAATATAAGATTTTGACTCTTACCCCCCTCATTAATTTTACTTATTTCTAGTAGAATTGTTGAAAATGGAGCAGGAACAGGATGAACAGTTTACCCCCCACTTTCTTCTAATATTGCTCATGGAGGATCTTCAGTAGATTTAGCTATTTTTTCATTACATTTAGCTGGTATTTCATCTATTTTAGGGGCTATTAATTTTATTACTACAATTATCAATATACGAATTAATAATATATCTTTTGATCAAATACCTTTATTTGTATGATCAGTAGGTATTACCGCATTATTATTATTGTTATCTTTACCTGTATTAGCTGGAGCTATTACTATATTATTAACAGATCGAAATTTAAATACTTCATTTTTTGATCCTGCTGGAGGAGGAGACCCAATTCTTTATCAACATTTATTTTGATTTTTTGG
BD005_Neptis_sp                                        ???????????????????????????AGCAGGAATAGTTGGAACATCTCTTAGTTTATTAATTCGAACAGAACTAGGTAATCCAGGATCTTTAATTGGAGATGATCAAATTTATAATACTATTGTAACTGCTCATGCTTTTATTATAATTTTTTTTATAGTTATACCTATTATAATTGGAGGATTTGGAAATTGATTAGTTCCTTTAATATTAGGTGCACCAGATATAGCTTTCCCCCGAATAAATAATATAAGATTCTGACTTCTTCCCCCCTCTTTAATTTTATTAATTTCTAGTAGAATTGTTGAAACAGGAGCTGGAACCGGATGAACAGTTTATCCCCCCCTTTCATCCAATATTGCCCATGGAGGAGCTTCTGTAGACTTAGCTATCTTTTCATTACATTTAGCAGGTATTTCTTCTATTTTAGGAGCTATTAATTTTATTACAACTATTATTAATATACGAATTAATAATATATCATTTGATCAAATACCTTTATTTGTTTGATCTGTAGGAATTACAGCCTTACTTTTATTATTATCTTTACCCGTATTAGCTGGAGCTATTACTATATTATTAACAGATCGAAATCTTAATACCTCATTTTTTGATCCTGCTGGAGGAGGAGATCCAATTCTTTATCAACATTTATTTTGATTTTTTGG
BD008_Neptis_sp                                        ??????????????????????????GAGCAGGAATAGTAGGAACATCTCTTAGTTTATTAATTCGAACTGAACTTGGTAATCCAGGATCTTTAATTGGCGATGATCAAATTTATAATACTATTGTAACTGCTCATGCTTTTATTATAATTTTTTTTATGGTAATACCTATTATAATTGGAGGATTTGGTAATTGATTAGTTCCTTTAATATTAGGTGCTCCAGACATAGCTTTCCCCCGAATAAATAATATAAGATTCTGACTTCTTCCCCCCTCTCTTATATTATTAATTTCTAGTAGAATTGTCGAAACAGGAGCTGGAACTGGATGAACAGTTTATCCCCCCCTTTCATCTAATATTGCCCATGGAGGAGCCTCTGTAGACTTAGCTATTTTTTCATTACATTTAGCAGGTATTTCTTCCATTTTAGGAGCTATTAATTTTATTACAACTATTATTAATATACGAGTTAATAATATATTATTTGATCAAATACCATTATTTGTATGATCAGTGGGAATTACAGCTTTACTTTTATTATTATCTTTACCTGTATTAGCTGGAGCCATTACTATATTATTAACAGACCGAAATCTTAATACTTCATTCTTCGATCCTGCTGGGGGAGGAGATCCAATTCTTTATCAACATTTATTTTGATTTTTTGG
BD009_Athyma_sp                                        ?????????????????????????????????????????????????????????????????????????????????????????????????GGTGATGATCAAATTTATAATACTATTGTAACTGCACATGCTTTTATTATAATTTTTTTTATAGTTATACCTATTATAATTGGAGGATTTGGAAATTGATTAGTTCCTTTAATATTAGGAGCCCCAGATATAGCTTTTCCTCGAATAAATAATATAAGATTTTGACTTCTCCCCCCCTCTTTAATTTTACTTATTTCAAGTAGAATTGTTGAAAATGGAGCAGGAACAGGATGAACAGTTTATCCCCCACTTTCATCTAATATTGCCCATGGAGGTTCTTCTGTAGATTTAGCTATTTTTTCTTTACATTTAGCAGGTATTTCATCAATTTTAGGAGCTATTAATTTTATTACAACTATCATTAATATACGAGTTAATAGATTATCTTTTGATCAAATACCTTTATTTGTGTGATCAGTAGGTATTACAGCTCTTCTTTTATTATTATCTTTACCTGTATTAGCTGGAGCTATTACCATACTTTTAACAGATCGTAATTTAAATACATCATTTTTTGATCCTGCTGGAGGAGGAGATCCAATT?????????????????????????????
BD011_Tanaecia_lepidea                                 ?????????????????????????????????????????????????????????????????????????????????????????????????GGAGATGATCAAATTTATAATACTATTGTAACAGCCCATGCTTTTATTATAATTTTCTTTATAGTTATACCTATTATAATTGGAGGATTTGGTAATTGATTAGTACCATTAATATTAGGAGCCCCAGATATAGCTTTCCCCCGTATAAATAATATAAGATTTTGATTACTTCCTCCTTCTTTAATTTTACTTATTTCAAGAAGAATTGTAGAAAATGGAGCAGGAACAGGATGAACAGTTTATCCCCCACTTTCATCTAATATTGCTCATGGAGGTTCATCAGTAGATTTAGCTATTTTTTCATTACATTTAGCTGGTATTTCATCTATTTTAGGAGCTATTAATTTTATTACAACAATTATTAATATACGAGTTAATAATATATCTTTTGATCAAATACCTTTATTTGTATGATCTGTAGGTATTACAGCTTTACTTTTATTATTATCTTTACCTGTATTAGCTGGAGCAATTACAATATTATTAACTGATCGAAATCTTAATACTTCATTTTTTGATCCAGCTGGAGGAGGTGATCCTATTTTATACCAACATTTATTTTGATTTTTTGG
BD014_Tacola_larymna                                   ??????????????????????????GAGCAGGAATAGTAGGAACATCTCTTAGTTTATTAATTCGAACTGAGTTAGGAAATGTTGGATCATTAATTGGTGATGACCAAATTTATAACACTATTGTAACTGCTCACGCATTTATTATAATTTTTTTTATAGTTATACCAATAATAATTGGGGGATTTGGTAATTGATTAGTCCCTCTTATACTAGGAGCCCCTGATATAGCGTTTCCTCGTATAAATAATATAAGATTTTGACTTCTCCCCCCCTCTTTAATTTTACTTATTTCAAGTAGAATTGTTGAAAATGGAGCCGGAACAGGATGAACAGTTTACCCCCCACTTTCATCTAATATTGCTCATAGAGGTTCTTCAGTAGATTTAGCAATTTTTTCTTTACATTTAGCTGGTATTTCATCTATTTTAGGAGCAATTAATTTTATTACCACTATTATTAATATACGAATTAATAATATATCTTTCGATCAAATACCTTTATTTGTTTGATCTGTGGGAATTACAGCCTTACTTCTTCTTCTTTCTTTACCAGTTTTAGCTGGAGCTATTACCATACTTCTTACCGATCGTAATTTAAATACTTCATTTTTTGATCCCGCAGGAGGAGGAGACCCTATTCTATACCAACATTTATTTTGA????????
CREO_100_Cymothoe_mabillei                             ?????????????????????????????????????????????????????????????????????????????????????????????????????????????????????????????????????????????????????????????????????????????????????????????????????????????????????????????????????????????????????????????????????????????????????????????????????????????????????????????????????????????????????????????????????????????????????????????????????????????????????????????????????????????????????????????????????????????????????????????????????????????????????????????????????????????????????????????????????????????????????????????????????????????????????????????????????????????????????????????????????????????????????????????
CREO_119_Cymothoe_fumana                               ?????????????????????????????????????????????????????????????????????????????????????????????????????????????????????????????????????????????????????????????????????????????????????????????????????????????????????????????????????????????????????????????????????????????????????????????????????????????????????????????????????????????????????????????????????????????????????????????????????????????????????????????????????????????????????????????????????????????????????????????????????????????????????????????????????????????????????????????????????????????????????????????????????????????????????????????????????????????????????????????????????????????????????????????
FM_008_Cymothoe_hesiodotus                             ????????????????????????????????????????????????????AGTTTATTAATTCGAACTGAACTAGGAAACCCAGGATCATTAATTGGAGATGATCAAATTTATAATACCATTGTAACAGCTCATGCCTTTATTATAATTTTTTTTATAGTTATACCTATTATAATTGGAGGATTTGGTAATTGATTAGTCCCTCTAATACTAGGAGCCCCTGATATAGCATTCCCCCGAATAAATAATATAAGTTTCTGACTTCTCCCCCCCTCTTTAGTTTTACTTATTTCTAGTAGAATTGTAGAAAATGGAGCCGGAACTGGATGAACAGTATATCCCCCACTTTCATCTAATATTGCACACGGTGGCTCTTCTGTTGATTTAGCTATTTTTTCACTACACTTAGCTGGTATTTCATCAATTTTAGGAGCAATTAATTTTATCACTACAATTATTAATATACGAGTTAATAATTTATCTTTTGATCAAATACCCTTATTTGTTTGATCAGTAGGTATTACTGCTTTACTATTACTTTTATCTCTTCCTGTATTAGCTGGAGCTATCACTATACTATTAACAGATCGAAATTTAAATACTTCTTTTTTTGACCCTGCAGGAGGGGGAGACCCTATTTTATACCAACATTTATTTTGATTTTTTGG
FM_110_Bebearia_carshena                               ?ACTTTATATTTTATTTTTGGAATTTGAGCAGGAATAGTAGGTACTTCTCTTAGTTTATTAATTCGAACTGAATTAGGAAACCCCGGATCATTAATTGGTGATGACCAAATTTATAATACTATTGTAACAGCTCATGCTTTTATTATAATTTTTTTTATAGTTATACCTATTATAATTGGAGGATTCGGAAATTGATTAGTCCCACTAATATTAGGAGCCCCAGATATAGCATTCCCCCGAATAAATAATATAAGATTTTGACTTCTTCCCCCATCATTACTACTTCTTATTTCAAGAAGAATTGTAGAAAATGGAGCAGGAACAGGATGAACAGTTTATCCCCCACTTTCATCTAATATTGCTCATAGAGGCTCATCTGTAGATTTAGCTATTTTTTCATTACATTTAGCTGGTATTTCATCAATTTTAGGAGCTATTAACTTTATTACTACAATTATTAATATGCGAATTAATAATTTATCTTTTGATCAAATACCTTTATTTGTATGATCTGTTGGTATTACTGCCTTATTATTACTATTATCACTTCCTGTGTTAGCTGGAGCTATTACTATATTATTAACAGATCGTAATTTAAATACTTCATTTTTTGATCCAGCAGGAGGAGGAGATCCAATTTTATACCAACATTTATTTTGATTTTTTGG
FM_112_Bebearia_tentyris                               ?ACTTTATATTTTATTTTTGGAATTTGAGCAGGAATAGTAGGTACTTCTCTTAGTTTATTAATTCGAACTGAACTAGGAAATCCAGGATCATTAATTGGAGATGATCAAATTTACAATACTATTGTAACAGCCCATGCTTTTATTATAATTTTTTTTATAGTTATACCTATTATAATTGGAGGATTTGGAAATTGATTAGTTCCATTAATATTAGGAGCCCCAGATATAGCTTTCCCCCGAATAAACAACATAAGATTTTGACTTCTTCCACCATCATTAATACTTCTTATTTCAAGAAGAATTGTAGAAAATGGAGCAGGAACAGGATGAACAGTTTATCCCCCACTTTCATCTAATATTGCTCATGGAGGCTCATCTGTAGATTTAGCTATTTTTTCATTACATTTAGCTGGTATTTCATCAATTTTAGGAGCTATTAATTTTATTACCACAATTATTAATATACGAATTAATAATTTATCTTTTGATCAAATACCTTTATTCGTATGATCTGTTGGTATTACTGCCTTATTATTATTATTATCACTTCCAGTACTAGCTGGAGCTATTACTATATTATTAACAGATCGTAATCTTAATACTTCATTTTTTGATCCTGCTGGAGGAGGAGATCCAATCTTATATCAACATTTATTTTGATTTTTTGG
FM_113_Bebearia_zonara                                 ???????????????????????????????????????????????CTCTTAGTTTATTAATTCGAACTGAACTAGGAGCCCCAGGATCATTAATTGGAGATGATCAAATTTATAATACTATTGTAACAGCTCATGCTTTTATTATAATTTTTTTTATAGTTATACCTATTATAATTGGAGGATTTGGAAATTGATTAGTCCCATTAATATTAGGAGCCCCAGACATAGCTTTCCCCCGAATAAATAATATAAGATTTTGACTTCTCCCCCCATCATTAATACTTCTTATTTCAAGAAGAATTGTAGAAAATGGAGCAGGAACAGGATGAACAGTTTATCCCCCACTTTCATCAAATATTGCTCATAGAGGTTCGTCTGTAGATTTAGCTATTTTTTCTTTACATTTAGCTGGTATTTCATCAATTTTAGGAGCTATTAATTTTATTACTACAATTATTAATATACGAGTTAATAATTTATCTTTTGATCAAATACCTTTATTTGTGTGATCAGTAGGTATTACTGCTTTATTACTATTATTATCACTACCTGTATTAGCTGGGGCTATTACTATATTATTAACTGATCGAAACCTTAATACTTCATTTTTTGATCCTGCTGGAGGAGGAGATCCAATTTTATACCAACATTTGTTTTGATTTTTTGG
FM_115_Euriphene_tadema                                ?ACTTTATATTTTATTTTTGGTATCTGAGCAGGAATAGTAGGCACATCTCTTAGCTTATTAATTCGAACTGAATTGGGAAACCCTGGTTCTTTAATTGGGGATGACCAAATTTATAATACTATTGTTACAGCTCATGCTTTTATTATAATTTTTTTTATAGTTATGCCTATTATAATTGGAGGATTTGGTAATTGATTGGTACCTTTAATACTGGGAGCCCCAGATATAGCCTTTCCACGGATAAACAATATAAGTTTTTGACTTCTTCCCCCCTCTTTAATTTTACTAATTTTTAGTAGAATTGTAGAAAATGGAGCTGGAACTGGATGAACAGTTTACCCCCCACTCTCATCTAATATTGCTCATGCCGGATCTTCTGTTGATTTAGCTATTTTTTCTTTACATTTAGCTGGAATTTCCTCAATTTTAGGAGCTATTAATTTTATTACTACAATTATTAATATACGAGTGAATAGAATATCTTTTGATCAAATACCTTTATTTGTTTGATCAGTAGGTATTACTGCTTTACTTCTTTTACTTTCTCTACCAGTTTTAGCTGGAGCTATTACTATATTATTAACAGACCGAAATTTAAACACTTCATTTTTTGACCCGGCAGGTGGAGGAGACCCCATTTTATACCAACACTTATTTTGATTTTTTGG
FM_117_Euriphene_6                                     ???????????????????????????????????????????????CTTTTAGTTTATTAATTCGAACGGAATTAGGAAACCCCGCTTCTTTAATTGGAGAAGATCAAATTTATAATACTATTGTTACAGCTCATGCTTTTATTATAATTTTTTT?ATAGTTATACCCATTATAATTGGAGGATTTGGTAATTGATTAGTACCTTTAATATTAGGAGCTCCAGACATAGATTTTCCACGTATAAACAATATAAGTTTTTGACTCTTTCCCCCCTCTTTAATTTTATTAATTTTTAGTAGAATTGTAGAAAATGGAGCTGGAACTGAATGAACAGTTTATCCCCCACTTTCATCTAATATTGCTCATGCTGGATCTTCTGTTGATTTAGCTATCTTTTCTTTACATTTAGCTGGAATTTCATCAATTTTAGGCGCTATTAATTTTATTACTACAATTATTAATATGCGAGTAAATAGAATATCTTTTGATCAAATACCTTTATTTGTTTGATCAGTAGGTATCACTGCCCTACTTCTTTTACTTTCTCTTCCAGTTTTAGCTGGAGCTATTACTATATTATTAACAGACCGAAATTTAAATACTTCATTTTTTGACCCTGCAGGAGGAGGAAACCCTATTTTATACCAACATTTATTTTGATTTTTTGG
FM_118_Bebearia_oxione                                 ??????????????????????????GAGCAGGAATAGTAGGTACTTCCCTTAGTTTATTAATTCGAACTGAATTAGGAAACCCAGGATCATTAATTGGTGATGATCAAATTTATAATACTATTGTGACAGCTCATGCTTTTATTATAATCTTTTTTATAGTTATACCTATTATAATTGGAGGATTTGGAAATTGATTAGTTCCATTAATACTAGGAGCCCCAGATATAGCTTTCCCCCGAATAAATAATATAAGCTTTTGACTTCTTCCCCCATCATTAGTACTTCTTATTTCAAGAAGAATTGTAGAAAATGGGGCAGGAACAGGATGAACAGTTTATCCCCCACTGTCATCTAACATTGCTCATGGAGGCTCATCTGTAGATTTAGCCATTTTTTCTTTACACTTAGCTGGTATTTCTTCAATTTTAGGAGCTATTAATTTTATTACAACAATTATTAATATACGAGTTAATAATTTATCTTTTGATCAAATACCTTTATTTGTATGATCTGTCGGTATTACTGCCTTATTACTATTATTATCACTCCCCGTATTAGCTGGAGCTATTACTATATTATTAACAGATCGTAATCTTAATACCTCCTTTTTTGATCCTGCTGGAGGAGGAGACCCAATTTTATACCAACATTTATTTTGATTTTTTGG
FM_120_Euriphene_5                                     ?ACTTTATATTTTATTTTTGGTATCTGAGCAGGAATAGTAGGCACATCTCTTAGCTTATTAATTCGAACTGAATTGGGAAACCCTGGTTCTTTAATTGGGGATGACCAAATTTATAATACTATTGTTACAGCTCATGCTTTTATTATAATTTTTTTTATAGTTATGCCTATTATAATTGGAGGATTTGGTAATTGATTGGTACCTTTAATACTGGGAGCCCCAGATATAGCCTTTCCACGGATAAACAATATAAGTTTTTGACTTCTTCCCCCCTCTTTAATTTTACTAATTTTTAGTAGAATTGTAGAAAATGGAGCTGGAACTGGATGAACAGTTTACCCCCCACTCTCATCTAATATTGCTCATGCCGGATCTTCTGTTGATTTAGCTATTTTTTCTTTACATTTAGCTGGAATTTCCTCAATTTTAGGAGCTATTAATTTTATTACTACAATTATTAATATACGAGTGAATAGAATATCTTTTGATCAAATACCTTTATTTGTTTGATCAGTAGGTATTACTGCTTTACTTCTTTTACTTTCTCTACCAGTTTTAGCTGGAGCTATTACTATATTATTAACAGACCGAAATTTAAACACTTCATTTTTTGACCCGGCAGGTGGGGGAGACCCCATTTTATACCAACACTTAT?????????????
FM_121_Euriphene_4                                     ?ACTTTATATTTTATTTTTGGTATCTGAGCAGGAATAGTAGGCACATCTCTTAGCTTATTAATTCGAACTGAATTGGGAAACCCTGGTTCTTTAATTGGGGATGACCAAATTTATAATACTATTGTTACAGCTCATGCTTTTATTATAATTTTTTTTATAGTTATGCCTATTATAATTGGAGGATTTGGCAATTGATTGGTACCTTTAATACTGGGAGCCCCAGATATAGCCTTTCCACGGATAAACAATATAAGTTTTTGACTTCTTCCCCCCTCTTTAATTTTACTAATTTTTAGTAGAATTGTAGAAAATGGAGCTGGAACTGGATGAACAGTTTACCCCCCACTCTCATCTAATATTGCTCATGCCGGATCTTCTGTTGATTTAGCTATTTTTTCTTTACATTTAGCTGGAATTTCCTCAATTTTAGGAGCTATTAATTTTATTACTACAATTATTAATATACGAGTGAATAGAATATCTTTTGATCAAATACCTTTATTTGTTTGATCAGTAGGTATTACTGCTTTACTTCTTTTACTTTCTCTACCAGTTTTAGCTGGAGCTATTACTATATTATTAACAGACCGAAATTTAAACACTTCATTTTTTGACCCGGCAGGTGGGGGAGACCCCATTTTATACCAACACTTAT?????????????
FM_139_Bebearia_flaminia                               ?ACTTTATATTTTATTTTTGGAATTTGAGCAGGAATAGTAGGAACATCTCTTAGTTTATTAATTCGAACTGAACTTGGAAATCCAGGTTCTTTAATTGGAGATGATCAAATTTATAATACTATTGTAACAGCCCATGCTTTTATTATAATTTTTTTTATAGTTATACCTATTATAATTGGAGGATTTGGTAATTGATTAGTTCCTTTAATATTAGGAGCTCCTGATATAGCTTTCCCCCGAATAAATAATATAAGATTCTGACTTCTCCCCCCCTCACTAATATTATTAATTTCTAGAAGAGTTGTAGAAAACGGAGCAGGAACAGGATGAACAGTTTATCCCCCACTTTCATCTAATATCGCCCACGGAGGTTCCTCAGTAGATTTAGCTATTTTTTCATTACATTTAGCTGGTATTTCTTCAATTTTAGGAGCTATTAATTTTATTACTACAATTATTAATATACGAGTAAATAATTTATCTTTTGATCAAATACCATTATTTGTTTGATCTGTGGGTATTACTGCTTTACTTTTATTATTATCTCTTCCTGTATTAGCGGGAGCCATTACTATATTATTAACAGATCGTAATTTAAATACTTCATTTTTCGACCCTGCCGGAGGAGGAGACCCAATTTTATATCAACATTTATTTTGATTTTTTGG
FM_145_Euriphene_barombina                             ?ACTTTATATTTTATTTTTGGTATCTGAGCAGGAATAGTAGGCACATCTCTTAGCTTATTAATTCGAACTGAATTGGGAAACCCTGGTTCTTTAATTGGGGATGACCAAATTTATAATACTATTGTTACAGCTCATGCTTTTATTATAATTTTTTTTATAGTTATGCCTATTATAATTGGAGGATTTGGTAATTGATTGGTACCTTTAATACTGGGAGCCCCAGATATAGCCTTTCCACGGATAAACAATATAAGTTTTTGACTTCTTCCCCCCTCTTTAATTTTACTAATTTTTAGTAGAATTGTAGAAAATGGAGCTGGAACTGGATGAACAGTTTACCCCCCACTCTCATCTAATATTGCTCATGCCGGATCTTCTGTTGATTTAGCTATTTTTTCTTTACATTTAGCTGGAATTTCCTCAATTTTAGGAGCTATTAATTTTATTACTACAATTATTAATATACGAGTGAATAGAATATCTTTTGATCAAATACCTTTATTTGTTTGATCAGTAGGTATTACTGCTTTACTTCTTTTACTTTCTCTACCAGTTTTAGCTGGAGCTATTACTATATTATTAACAGACCGAAATTTAAACACTTCATTTTTTGACCCGGCAGGTGGGGGAGACCCCATTTTATACCAACACTTATTTTGATTTTTTGG
FM_147_Catuna_niji                                     ?ACTTTATATTTTATTTTTGGAATTTGAGCAGGAATAGTAGGAACATCTTTAAGTTTATTAATTCGAACTGAATTAGGTAATCCTGGATCTTTAATTGGAGATGACCAAATTTATAATACTATTGTCACAGCTCATGCATTTATTATAATTTTTTTTATAGTTATACCTATTATAATTGGAGGTTTTGGTAACTGATTAGTTCCATTAATATTAGGAGCCCCTGATATAGCTTTCCCTCGAATAAATAATATAAGTTTTTGACTCTTACCCCCCTCTTTAATTTTATTAATTTCAAGTAGAATTGTTGAAAATGGAGCAGGAACAGGATGAACTGTTTATCCCCCCCTTTCATCCAATATTGCTCATGGTGGATCTTCTGTAGATCTAGCCATTTTTTCTCTACATCTTGCTGGTATTTCTTCAATTTTAGGAGCAATTAACTTTATTACAACAATTATTAATATACGAGTTAATAGTCTATCTTTTGATCAAATACCTTTATTTGTTTGATCAGTGGGTATTACTGCTTTACTTTTATTATTATCTTTACCAGTATTAGCTGGAGCTATTACTATATTATTAACAGATCGAAATTTAAATACTTCATTTTTTGACCCTGCTGGTGGAGGAGACCCTATTCTTTATCAACATTTATTTTGATTTTTTGG
FM_155_Euriphene_7                                     ?ACTTTATATTTTATTTTTGGTATCTGAGCAGGAATAGTAGGCACATCTCTTAGCTTATTAATTCGAACTGAATTGGGAAACCCTGGTTCTTTAATTGGGGATGACCAAATTTATAATACTATTGTTACAGCTCATGCTTTTATTATAATTTTTTTTATAGTTATGCCTATTATAATTGGAGGATTTGGTAATTGATTGGTACCTTTAATACTGGGAGCCCCAGATATAGCCTTTCCACGGATAAACAATATAAGTTTTTGACTTCTTCCCCCCTCTTTAATTTTACTAATTTTTAGTAGAATTGTAGAAAATGGAGCTGGAACTGGATGAACAGTTTACCCCCCACTCTCATCTAATATTGCTCATGCCGGATCTTCTGTTGATTTAGCTATTTTTTCTTTACATTTAGCTGGAATTTCCTCAATTTTAGGAGCTATTAATTTTATTACTACAATTATTAATATACGAGTGAATAGAATATCTTTTGATCAAATACCTTTATTTGTTTGATCAGTAGGTATTACTGCTTTACTTCTTTTACTTTCTCTACCAGTTTTAGCTGGAGCTATTACTATATTATTAACAGACCGAAATTTAAACACTTCATTTTTTGACCCGGCAGGTGGAGGAGACCCCATTTTATACCAACACTTATTTTGATTTTTTGG
FM_183_Cymothoe_reginaeelisabethae                     aactttatatttcatttttggaatttgagcaggaatagttggtacatctcttagtttattaattcgaactgaactaggaaacccaggatcactaattggagatgatcaaatttataatactattgtaacagctcatgcttttattataattttttttatagttatgcctattataattggaggatttggtaattgattagttcccctaatactaggagcccctgatatagcattcccccgaataaacaatataagtttctgacttctccccccctctttaattttacttatttctagtagagttgtagaaaatggagccggaactggatgaacagtatatcccccactttcatctaatattgcccatggtggatcttctgttgatttagctattttttcacttcatttagctggtatttcatcaattttaggagcaattaactttattactacgattattaatatacgagttaataatctatctttcgaccaaatacctttatttgtctgatcagtaggtattactgctttattattacttttatckcttcctgtattagctggggctattaccatatgattaacagatcgaaatttaaatacttctttttttgaccccgcaggaggaggagatccaattttatatcaacatttatttnGATTTTTTGG
FM_64_Euphaedra_adonina                                AacTTTATATTTTATTTTTGGAATTTGAGCAGGAATAGTAGGAACATCTCTTAGTTTATTAATTCGAACTGAACTTGGGAATCCAGGATCTTTAATTGGAGATGATCAAATTTATAATACTATTGTAACAGCTCATGCTTTTATTATAATTTTTTTTATAGTTATACCTATTATAATTGGAGGATTTGGTAATTGACTAGTACCATTAATATTAGGAGCCCCTGATATAGCTTTTCCTCGAATAAATAATATAAGATTTTGACTTCTTCCCCCATCATTAGTATTACTTATTTCTAGAAGAATTGTAGAAAATGGAGCAGGAACAGGATGAACAGTTTATCCCCCACTTTCATCTAATATTGCTCATGGAGGTTCTTCAGTAGATCTAGCTATTTTTTCCTTACATTTAGCAGGTATTTCATCAATTTTAGGTGCTATTAATTTTATTACTACAATTATTAATATACGAGTTAATAATTTATCATTTGATCAAATACCTTTATTTGTATGATCAGTAGGTATTACTGCTTTATTATTATTATTATCCCTTCCAGTATTAGCGGGAGCTATTACTATATTATTAACAGATCGTAATCTTAATACTTCATTTTTTGACCCTGCAGGAGGAGGAGACCCAATTTTATATCAACATTTATTTTgaTTTTTTGG
FM_68_Euphaedra_hewitsoni                              AaCTTTATATTTTATTTTTGGAATTTGAGCAGGAATAGTAGGAACTTCTCTTAGTTTATTAATTCGAACTGAACTTGGAAATCCAGGTTCCTTAATTGGAGATGATCAAATTTATAATACTATTGTAACAGCTCATGCTTTTATTATAATTTTTTTTATAGTTATACCTATTATAATTGGAGGATTTGGTAATTGATTAGTACCATTAATATTAGGAGCCCCCGATATAGCTTTTCCGCGAATAAATAATATAAGATTTTGACTTCTACCCCCATCTTTAGTATTACTTATTTCTAGAAGAATTGTAGAAAATGGAGCAGGAACAGGATGAACAGTTTATCCCCCACTTTCATCTAACATTGCTCATGGAGGATCTTCAGTAGATTTAGCCATTTTTTCTTTACATTTAGCAGGTATTTCATCAATTTTAGGAGCTATTAATTTTATTACAACAATTATTAATATACGAGTCAATAATTTATCATTTGATCAAATACCTTTATTTGTATGATCTGTAGGTATTACAGCTTTACTTTTACTATTATCTCTTCCTGTATTAGCAGGAGCTATTACCATATTATTAACAGACCGTAATCTTAATACATCATTTTTTGATCCCGCTGGAGGAGGAGATCCAATTCTTTATCAACATTTATTTTGATTTtTTGG
FM_70_Euphaedra_permixtum                              AaCTTTATATTTTATTTTTGGAATTTGAGCAGGAATAGTAGGAACATCTCTTAGTTTATTAATTCGAACTGAACTTGGAAATCCAGGATCTTTAATTGGAGATGATCAAATTTATAATACTATTGTAACGGCTCATGCTTTTATTATAATTTTTTTTATAGTTATACCTATTATAATTGGAGGATTTGGTAATTGACTAGTACCATTAATATTAGGAGCCCCTGATATAGCTTTCCCTCGAATAAATAATATAAGATTTTGACTTCTTCCCCCATCATTAGTATTACTTATTTCTAGAAGAATTGTAGAAAATGGAGCAGGAACAGGATGAACAGTTTATCCCCCACTTTCATCTAATATTGCTCATGGAGGTTCTTCAGTAGATCTAGCTATTTTTTCCTTACATTTAGCAGGTATTTCATCAATTTTGGGTGCTATTAATTTTATTACTACAATTATTAATATACGAGTTAATAATTTATCATTTGACCAAATACCTTTATTTGTATGATCAGTAGGTATTACTGCTTTATTATTATTATTATCCCTTCCAGTATTAGCAGGAGCTATTACTATATTATTAACAGATCGTAATCTTAATACTTCATTTTTTGACCCTGCAGGAGGAGGAGACCCAATTTTATATCAACATTTATTTTgaTTTTTtGg
FM_72_Euphaedra_hollandi                               ??????????????????????????????????????????????????????????TTAATTCGAA?TGAACTTGGAAATCCAGGTTCTTTAATTGGAGATGATCAAATTTATAATACTATTGTAACAGCTCATGCTTTTATTATAATTTTTTTTATAGTTATACCTATTATAATTGGAGGATTTGGTAATTGATTAGTACCATTAATATTAGGAGCCCCCGATATAGCTTTCCCACGAATAAATAATATAAGATTTTGACTTCTACCACCATCTTTAGTATTACTTATTTCTAGAAGAATTGTAGAAAATGGAGCAGGAACAGGATGAACAGTTTATCCCCCACTTTCATCTAATATTGCTCATGGAGGATCTTCAGTAGATTTAGCCATTTTTTCTTTACATTTAGCAGGTATTTCATCAATTTTAGGAGCTATTAATTTTATTACAACAATTATTAATATACGAGTTAATAATTTATCATTTGATCAAATACCTTTATTTGTATGATCTGTGGGTATTACAGCTTTACTTTTATTATTATCTCTCCCTGTATTAGCAGGAGCTATTACCATACTATTAACAGATCGTAATCTTAATACATCATTTTTCGATCCCGCTGGAGGAGGAGATCCAATTCTTTATCAACATTTATTTT??????????
FM_89_Bebearia_absolon                                 ?ACTTTATATTTTATTTTTGGAATTTGAGCAGGAATAGTAGGTACTTCCCTTAGTTTATTAATTCGAACCGAGTTAGGAAACCCCGGATCATTAATTGGAGATGATCAAATTTATAATACTATTGTAACAGCTCACGCTTTTATTATAATTTTTTTCATAGTTATACCTATTATAATTGGAGGATTTGGAAATTGATTAGTGCCATTAATATTAGGAGCCCCAGATATAGCTTTCCCTCGAATAAATAACATAAGATTTTGACTTCTTCCCCCATCATTAATACTTCTTATTTCAAGAAGAATTGTAGAAACCGGAGCAGGGACAGGATGAACAGTTTATCCCCCACTTTCATCAAATATTGCCCACGGAGGTTCATCAGTAGATTTAGCTATTTTTTCATTACATTTAGCTGGTATTTCATCAATTTTAGGAGCTATTAATTTTATTACTACAATTATTAATATACGAGTTAATAATTTATCTTTTGATCAAATACCTTTATTTGTATGATCAGTTGGTATCACTGCCTTATTATTATTATTATCATTACCTGTATTAGCTGGAGCTATTACTATACTATTAACAGATCGAAATCTTAATACTTCATTTTTTGACCCCGCTGGAGGGGGAGACCCAATTTTATATCAACATTTATTTTGATTTTTTGG
FM_93_Catuna_oberthueri                                ?ACTTTATATTTTATTTTTGGAATTTGAGCAGGAATAGTAGGAACATCTTTAAGTTTATTAATTCGAACTGAATTAGGTAACCCCGGATCTTTAATCGGAGATGATCAAATTTATAATACTATTGTTACAGCCCATGCATTTATCATAATTTTTTTTATAGTTATACCAATTATAATTGGAGGATTTGGTAATTGATTAGTTCCATTAATACTAGGAGCCCCTGATATAGCTTTCCCCCGAATAAATAATATAAGTTTTTGACACTTACCCCCCTCTTTAATTTTACTAATTTCAAGTAGAATTGTTGAAAATGGAGCAGGAACAGGATGAA?????????????????????????????????????????????????????????????????????????????????????????????????????????????????????????????????????????????????????????????????????????????????????????????????????????????????????????????????????????????????????????????????????????????????????????????????????????????????????????????????????????????????
FM_96_Euriphene_goniogramma                            ?????????????????????????????CAGGAATAGTAGGTACATCTCTTAGTTTATTAATTCGAACTGAATTAGGTAACCCTGGCTCTTTAATCGGGGATGACCAAATTTATAATACTATTGTTACAGCTCATGCTTTTATTATAATTTTTTTTATAGTTATACCCATTATAATTGGAGGATTTGGTAATTGATTAGTACCTTTAATATTAGGAGCCCCAGATATAGCTTTCCCTCGAATAAATAATATAAGTTTCTGACTTCTTCCCCCCTCTTTAATTTTATTAATTTTTAGTAGAATTGTAGAAAATGGAGCAGGAACTGGATGAACAGTTTATCCCCCACTTTCGTCTAATATTGCCCACGCTGGATCTTCTGTTGATTTAGCTATTTTTTCTTTACATTTAGCCGGAATTTCATCAATCTTAGGGGCTATTAATTTTATTACTACAATTATTAATATACGAGTAAATAGAATATCTTTTGATCAAATACCCTTATTTGTTTGATCAGTGGGTATTACTGCTCTTCTTCTTTTACTTTCTCTTCCAGTCTTAGCTGGAGCTATTACTATATTATTAACAGATCGAAATTTAAATACTTCATTTTTTGACCCCGCAGGAGGAGGAGATCCTATTTTATACCAACATTTATTTTGATTTTTTGG
GW_12490_Cymothoe_harmilla                             AACTTTATATTTCATTTTTGGAATTTGAGCAGGAATAGTTGGTACATCTCTTAGTTTATTAATTCGAACTGAACTAGGAAATCCAGGATCATTAATTGGAGATGATCAAATTTACAACACCATCGTAACAGCTCATGCTTTTATTATAATTTTTTTTATAGTTATGCCTATTATAATTGGAGGATTTGGTAATTGACTAGTCCCTCTAATACTAGGAGCCCCTGACATAGCGTTTCCCCGAATAAATAATATAAGTTTCTGACTTCTTCCCCCCTCTTTAATTTTACTTATTTCTAGTAGAATTGTTGAAAATGGAGCCGGAACTGGATGAACAGTGTACCCCCCACTTTCATCTAATATTGCTCATGGCGGCTCTTCTGTTGATTTAGCTATTTTTTCCCTCCATCTAGCTGGTATTTCATCAATTTTAGGAGCAATTAATTTTATTACTACAATTATTAATATACGAGTTAACAATTTATCTTTTGACCAAATACCTTTATTTGTTTGATCCGTAGGTATTACAGCTTTATTATTACTTTTATCTCTCCCTGTATTAGCTGGAGCTATTACTATATTATTAACAGATCGAAATTTAAATACTTCTTTTTTTGACCCTGCAGGAGGAGGAGATCCTATTTTATATCAACATTTATTT?GATTTTTTGG
GW_13018_Cymothoe_collarti                             AACTTTATATTTCATTTTTGGAATTTGAGCAGGAATAGTTGGTACATCTCTTAGTTTATTAATTCGAACTGAATTAGGAAACCCAGGATCATTAATTGGAGATGATCAAATTTATAATACTATCGTAACAGCTCATGCTTTTATTATAATTTTCTTTATAGTTATACCTATTATAATTGGAGGATTTGGTAATTGATTAATCCCTTTAATACTAGGAGCTCCTGATATAGCATTCCCCCGAATAAATAATATAAGTTTCTGACTTCTTCCCCCCTCTTTAATTTTACTTATTTCTAGTAGAATTGTAGAAAATGGAGCCGGAACTGGATGAACAGTATATCCCCCACTTTCATCTAATATTGCTCATGGTGGCTCCTCTGTTGATTTAGCTATTTTTTCACTTCATTTAGCTGGTATTTCATCAATTTTAGGAGCAATTAATTTTATTACTACAATCATTAATATACGAGTTAATAATTTATCTTTTGATCAAATACCCTTATTTGTTTGATCAGTAGGTATTACAGCTTTATTATTACTTTTATCTCTTCCTGTATTAGCTGGAGCTATTACTATATTATTAACAGATCGAAATTTAAATACCTCTTTTTTTGACCCTGCTGGAGGAGGAGATCCTATTTTATATCAACATTTATTT?GATTTTTTGG
GW_14794_Cymothoe_haynae                               AACTTTATACTTCATTTTTGGAATTTGAGCAGGAATAGTTGGTACATCTCTTAGTTTATTAATTCGAACTGAATTAGGAAACCCAGGATCATTAATTGGAGATGATCAAATTTATAATACCATCGTAACAGCTCATGCTTTTATTATAATTTTTTTTATAGTTATACCTATTATAATTGGAGGATTTGGTAACTGATTAGTTCCTCTAATACTAGGAGCCCCTGATATAGCATTCCCCCGAATAAATAATATAAGTTTCTGACTTCTCCCCCCCTCTCTAATTTTACTTATTTCTAGTAGAATTGTAGAAAATGGAGCCGGAACTGGATGAACAGTATATCCCCCACTTTCATCTAATATTGCTCATGGCGGCTCCTCTGTTGATTTAGCTATTTTTTCACTCCATTTAGCTGGTATTTCATCAATTTTAGGAGCAATTAATTTCATTACTACAATTATTAATATACGAGTTAATAATTTATCTTTTGATCAAATACCCTTATTTGTTTGATCTGTAGGTATTACTGCTTTATTATTACTTCTATCTCTTCCTGTATTAGCTGGAGCTATTACTATATTATTAACAGATCGAAATTTAAATACTTCTTTTTTTGATCCTGCAGGAGGAGGAGATCCTATTTTATACCAACATTTATTT?GATTTTTTGG
GW_4401_Cymothoe_capella                               ?????????????????????????????????????????????????????????????????????????????????????????????????????????????????????????????????????????????????????????????????????????????????????????????????????????????????????????????????????????????????????????????????????????????????????????????????????????????????????????????????????????????????????????????????????????????????????????????????????????????????????????????????????????????????????????????????????????????????????????????????????????????????????????????????????????????????????????????????????????????????????????????????????????????????????????????????????????????????????????????????????????????????????????????
JB_001_Cymothoe_baylissi_ined                          AaCTTTaTACTTCATTTTTGGAATTTGAGCAGGAATAGtTGGTACATCTCTTAgTTTATTAATTCGAACTGAACTAGGAAACCCAGGATCATTAATTGGAGATGATCAAATTTATAATACCATCGTAACAGCTCATGCTTTTATTATAATTTTCTTTATAGTTATACCTATTATAATTGGAGGATTTGGTAATTGATTAATCCCTCTAATACTAGGAGCCCCTGATATAGCATTCCCCCGAATAAATAATATAAGTTTCTGACTTCTCCCCCCCTCTTTAATTTTACTTATTTCTAGTAGAATTGTAGAAAATGGAGCTGGAACTGGATGAACAGTATATCCCCCACTTTCATCTAATATTGCTCATAGTGGCTCTTCTGTTGATTTAGCTATCTTTTCACTCCATTTAGCTGGTATTTCATCAATTTTAGGAGCAATTAATTTTATTACTACAATTATTAATATACGAGTCAATAATTTATCTTTTGATCAAATACCCTTATTTGTTTGATCAGTAGGTATTACTGCTTTATTATTACTTTTATCTCTACCCGTATTAGCTGGAGCTATTACTATATTATTAACAGATCGAAATTTAAATACTTCTTTTTTCGACCCTGCGGGAGGAGGAGATCCTATTTTATATCAACATTTATTTTGATTtTTTGg
JL13_17_Limenitis_glorifica                            GACTTTATATTTTATTTTTGGAATTTGAGCAGGAATAGTAGGTACTTCTTTAAGTTAATTAATTCGAACTGAATTAGGAAACCCAGGTTCATTAATTGGAGATGATCAAATTTATAATACTATTGTAACTGCTCATGCTTTTATTATAATTTTTTTCATAGTAATACCCATTATAATTGGAGGATTTGGAAATTGATTAGTGCCTCTTATATTAGGAGCTCCTGATATAGCTTTCCCCCGAATAAATAATATAAGATTTTGACTTTTACCCCCATCATTAATTCTTTTAATTTCGAGAAGAATTGTTGAAAATGGAGCAGGAACAGGATGAACAGTTTATCCCCCACTTTCATCCAATATTGCTCATGCAGGATCTTCCGTTGATTTAGCTATTTTCTCATTACATTTAGCCGGTATTTCTTCAATTTTAGGAGCAATTAATTTTATTACAACTATTATTAATATACGAGTTAATAATATATCTTTTGATCAAATACCATTATTTGTTTGATCTGTTGGTATTACAGCTCTTCTACTATTATTGTCTTTACCTGTATTAGCTGGAGCTATTACCATACTTCTTACAGATCGTAATTTAAATACTTCGTTTTTTGATCCTGCTGGAGGTGGTGATCCAATTCTTTATCAACATCTATTTTGATTTTTTGG
JL13_19_Pseudargynnis_hegemone                         GACTTTATATTTTATTTTTGGTATTTGAGCAGGAATAGTAGGAACATCTCTTAGTTTATTAATTCGAACTGAATTAGGTAACCCAGGATCTCTAATTGGAGATGATCAAATTTATAATACTATTGTTACAGCTCATGCTTTTATTATAATTTTTTTTATAGTTATACCAATTATAATTGGAGGATTTGGAAATTGATTAGTACCTTTAATATTAGGAGCTCCAGATATAGCTTTTCCACGAATAAATAATATAAGTTTCTGACTTCTTCCCCCCTCATTAATTTTATTAATTTCAAGAAGAATCGTAGAAAATGGAGCCGGTACTGGATGAACAGTTTATCCCCCCCTGTCATCCAATATTGCTCACGGAGGATCATCTGTTGATTTAGCTATTTTTTCCCTACATTTAGCTGGAATTTCCTCAATTTTAGGAGCTATTAATTTTATTACTACAATTATTAATATACGAGTAAATAGAATATCTTTTGATCAAATACCTTTATTTGTTTGATCCGTAGGTATTACTGCACTTCTTCTTTTATTATCTCTTCCAGTTTTAGCTGGAGCCATTACTATATTATTAACAGATCGAAATTTAAATACTTCATTTTTTGATCCTGCTGGAGGAGGAGATCCTATTTTATATCAACATTTATTTTGATTTTTTGG
JM11_1_Pseudathyma_sibyllina                           AACTTTATATTTTATTTTTGGAATTTGAGCAGGTCTAATCGGCACATCTCTTAGTCTTCTAATTCGAACTGAATTAGGAAATCCTGGATCATTAATTGGAGATGATCAAATTTATAATACTATTGTAACTGCTCACGCTTTTATCATAATTTTCTTTATAGTTATACCAATTATAATTGGAGGATTTGGAAATTGATTAGTACCTTTAATATTAGGAGCCCCTGATATAGCCTTTCCCCGTATAAATAATATAAGATTTTGACTCCTTCCCCCATCATTAATTTTATTAATTTCAAGAAGAATTGTAGAAACCGGGGCAGGAACAGGATGAACTGTATATCCCCCCCTATCATCAAATATTGCTCATGGAGGATCTTCAGTCGATCTTGCTATCTTTTCACTTCATTTAGCTGGAATTTCATCTATCTTAGGAGCCATTAATTTTATTACAACAATTATTAATATACGAATTAATAATATATCTTTTGATCAAATACCCCTATTTATCTGATCTGTTGGAATTACAGCTTTACTTTTATTACTTTCATTACCTGTTTTAGCAGGAGCTATTACTATACTTCTTACAGATCGAAATCTTaatacTtCatttTTTGATCCAGCtGGAGGAGGGGACCCCATttTATACCAACACTT???????????????
JM1_1_Phaedyma_aspasia                                 AaCATTATATTTTATTTTTGGAATCTGAGCAGGAATAGTAGGAACCTCTCTTAGTTTATTAATCCGAACTGAGCTTGGTAATCCAGGATCTTTAATTGGAGATGATCAAATTTATAATACTATTGTAACAGCTCATGCATTTATTATAATTTTTTTTATGGTTATACCTATTATAATTGGAGGATTTGGTAATTGATTAGTTCCTTTAATATTAGGAGCTCCTGATATAGCTTTCCCTCGAATAAATAATATAAGATTTTGACTTCTTCCCCCTTCTTTAATCTTACTTATTTCTAGAAGAATTGTCGAAACTGGAGCTGGAACTGGATGAACAGTTTATCCCCCACTTTCATCTAATATTGCTCACGGCGGAGCTTCTGTAGATTTGGCTATTTTTTCCCTTCATTTAGCTGGTATTTCATCTATCTTAGGAGCAATTAATTTTATTACAACTATTATTAATATGCGAATCAATAATATGTCTTTTGATCAAATACCTTTATTTGTTTGATCTGTGGGTATTACAGCTTTACTTTTATTATTATCTTTGCCTGTATTAGCTGGGGCCATTACAATATTACTAACAGATCGAAATCTTAatacTtCaTTTTTTgaTCCtGCaGGAGGAGGAGatCCAA???????????????????????????????
JM1_11_Neptis_philyra                                  AACTCTATACTTCATTTTTGGAATTTGGGCAGGAATAGTAGGGACATCTCTTAGTTTATTAATTCGAACTGAACTTGGTAACCCTGGGTCTTTAATTGGTGATGATCAAATTTATAATACTATTGTTACAGCCCATGCATTTATTATAATTTTTTTTATAGTAATACCCATTATAATTGGAGGATTTGGAAATTGACTAGTCCCCTTAATATTAGGAGCCCCAGATATAGCTTTCCCCCGAATAAATAATATAAGATTCTGACTTCTTCCCCCTTCTTTAATTTTACTTATTTCTAGTAGAATTGTTGAAACAGGAGCTGGAACTGGATGAACAGTTTATCCCCCACTTTCATCTAATATTGCCCATGGAGGAGCTTCTGTAGATTTAGCTATTTTTTCATTACATTTAGCCGGTATTTCTTCTATTTTAGGAGCAATTAATTTTATTACAACTATTATTAACATACGAATTAATAATATrTCATTTGATCAAATACCTTTATTTGTATGATCAGTGGGTATTACAGCATTACTTTTATTATTATCCTTACCCGTATTAGCAGGAGCTATTACAATATTATTAACAGATCGAAATCTTAatactTCATTTTTTgACCCTGCTGGAGGGGGtGATCCAA???????????????????????????????
JM1_12_Neptis_ilos                                     AACTTTATATTTTATTTTTGGAATTTGAGCAGGAATAGTAGGAACATCCCTTAGTTTATTAATTCGAACTGAACTTGGTAACCCAGGATCTTTGATTGGAGATGATCAAATTTATAATACTATTGTAACAGCTCATGCATTCATTATAATTTTCTTTATAGTTATACCTATTATAATTGGAGGATTTGGTAATTGATTAGTCCCTTTAATATTAGGAGCTCCAGATATAGCTTTCCCCCGAATAAATAATATAAGATTCTGACTTCTACCCCCCTCTTTAATTTTACTTATTTCAAGTAGAATTGTTGAGACAGGAGCCGGAACTGGATGAACAGTTTACCCCCCACTTTCATCTAATATTGCTCATGGAGGAGCTTCTGTAGATTTAGCTATTTTCTCTTTACATTTAGCTGGTATTTCTTCTATTTTAGGCGCAATTAATTTTATTACAACTATTATTAATATACGAATTAATAATATATCATTTGATCAAATACCCCTATTTGTTTGATCTGTAGGTATTACAGCTTTACTTTTATTATTATCCTTACCAGTATTAGCAGGAGCTATTACAATATTATTAACGGACCGAAATCTTAatacctCaTTTTTTGACCCTGCTgGAGGAGGAGACCCA????????????????????????????????
JM1_2_Neptis_arachne                                   AACTTTATATTTTATTTTTGGAATTTGGGCAGGAATAGTAGGAACATCTCTTAGTTTATTAATTCGAACTGAACTTGGTAACCCAGGATTTTTAATTGGAGATGATCAAATCTATAATACCATTGTAACAGCTCATGCATTTATTATAATTTTTTTTATGGTTATACCTATTATAATTGGTGGATTTGGTAATTGATTAGTTCCTTTAATATTAGGAGCTCCAGATATAGCTTTCCCTCGAATAAACAATATAAGATTCTGACTTCTTCCCCCTTCTTTAATTCTACTTATTTCTAGTAGAATTGTTGAAACAGGAGCTGGAACTGGATGAACAGTTTATCCCCCTCTTTCATCTAATATTGCCCATGGAGGAGCTTCTGTAGATTTAGCTATTTTTTCTTTACATTTAGCTGGTATCTCATCTATTTTAGGAGCAATTAACTTTATTACAACTATTATCAACATACGAATTAATAATATGTCATTTGATCAAATACCTTTATTTGTTTGATCTGTGGGTATTACAGCTTTACTTTTATTATTATCTTTACCTGTATTAGCCGGAGCTATTACAATATTATTAACAGATCGAAATCTTAAtactTCTTTTTTTGaTCCTGCTGGAGGAGGAGATCCAatTC????????????????????????????
JM1_3_Neptis_divisa                                    AACTATATATTTTATTTTCGGAATTTGAGCAGGAATAGTAGGAACATCTCTTAGTTTATTAATTCGAACTGAACTTGGTAATCCAGGATCTTTAATtGGAGACGATCAAATTTATAATACTATTGTAACAGCTCATGCATTTATTATAATTTTCTTTATAGTTATACCTATTATAATTGGAGGATTTGGTAATTGATTAGTTCCTTTAATATTAGGGGCCCCAGACATAGCTTTCCCCCGAATAAATAATATAAGATTTTGATTACTTCCCCCCTCTTTAATTTTATTAATTTCTAGTAGAATTGTAGAAACAGGAGCTGGAACTGGATGAACAGTTTATCCCCCACTTTCATCTAATATTGCTCATGGAGGAGCTTCTGTAGATTTAGCTATTTTTTCCTTACATTTAGCCGGTATTTCATCTATTTTAGGAGCAATTAATTTTATTACAACTATTATTAATATACGAATTAATAGTATATCATTTGATCAAATACCTTTATTTGTATGATCTGTCGGTATTACAGCTTTACTCTTATTGCTATCCTTGCCCGTATTAGCTGGAGCTATTACAATGCTATTAACTGACCGAAATCTTAATactTCATTTTTTGATCCCGCTGGGGGAGGAGaCCCTatCCTt??????????????????????????
JM1_4_Neptis_yunnana                                   AACTTTATATTTTATTTTTGGAATCTGAGCAGGAATAGTAGGAACATCTCTTAGTTTATTAATTCGAACTGAACTTGGTAACCCAGGATCTTTAATTGGAGATGATCAAATTTATAATACTATTGTAACAGCTCATGCATTTATTATAATTTTCTTTATAGTTATACCCATTATAATTGGAGGATTTGGTAACTGACTAATTCCTTTAATATTGGGAGCCCCAGATATAGCTTTCCCCCGAATAAATAATATAAGATTCTGACTCCTTCCCCCCTCTTTAATTTTACTTATTTCAAGTAGAATTGTTGAAACAGGAGCCGGAACTGGATGAACAGTTTATCCCCCACTTTCATCTAATATTGCCCATGGCGGAGCTTCCGTAGATTTAGCTATTTTTTCTTTACATTTAGCAGGTATTTCCTCTATTCTAGGAGCAATCAATTTTATTACAACTATTATTAACATACGAATTAACAATATATCATTTGATCAAATACCTCTATTTGTTTGATCAGTAGGTATTACAGCTTTACTTTTATTATTATCTTTGCCCGTATTAGCAGGAGCTATCACTATATTATTAACAGATCGAAATCTAAATAcTTCCTTTTTTgACCCTGCTGGAGGAGGAGATCCAAtTCTT??????????????????????????
JM1_5_Neptis_alwina                                    AACTTTATATTTTATTTTTGGAATTTGAGCAGGAATAGTAGGAACATCTCTTAGTTTATTAATTCGAACTGAACTTGGTAATCCAGGATCTTTAATtGGAGATGATCAAATTTATAATACTATTGTAACAGCTCATGCATTTATTATAATTTTTTTTATAGTTATGCCTATTATAATTGGAGGATTTGGAAATTGATTAGTTCCTTTAATATTAGGAGCCCCAGATATAGCTTTCCCCCGAATAAATAATATAAGATTTTGACTTCTTCCGCCTTCTTTAATTTTACTTATTTCTAGTAGTATTGTTGAAACAGGAGCTGGAACTGGATGAACAGTTTATCCCCCACTCTCATCTAATATTGCTCATGGTGGTGCTTCTGTAGATTTAGCTATTTTTTCTTTACATTTAGCTGGTATTTCTTCTATTTTAGGAGCAATTAACTTTATTACCACTATTATTAATATACGAATTAATAATTTATCATTTGATCAAATACCTTTATTTGTATGATCAGTAGGAATTACAGCTTTACTTTTATTATTATCTTTACCTGTATTAGCGGGAGCTATTACAATATTATTAACAGATCGAAATCTTAatacttCATTTTTT????????????????????????????????????????????????????????
[truncated: 2,204,756 more chars]
